# Supplementary material for: Polymyxin B lethality requires energy-dependent outer membrane disruption
Source: Nat Microbiol. 2025 Sep 29;10(11):2919–33. doi: 10.1038/s41564-025-02133-1 (PMC12578643; doi:10.1038/s41564-025-02133-1)
Supplement: Supplementary file 4 — Statistical source data. [file 41564_2025_2133_MOESM4_ESM.xlsx]

## Sheet: Supplementary Figure 1 A
		OM permeabilisation (NPN uptake factor)
		Exp 1	Exp 2	Exp 3	Exp 1	Exp 2	Exp 3	Exp 1	Exp 2	Exp 3	Exp 1	Exp 2	Exp 3	Exp 1	Exp 2	Exp 3
	Time (minutes)	No treat without glucose			No treat with glucose			PmB without glucose			PmB with glucose			Blank
	1	21264	21707.7	18182.8	19222.3	18322.7	20910.5	104152	88491.9	89850.4	76382.3	44582.1	69084.8	15316.4	9220.68	8202.34
	2	24122.3	21254.6	19423.5	21927.3	19141.5	20029.5	109091	85525.1	102477	97670.9	77146.1	90933.5	18879.1	13741.5	9114.44
	3	23705.6	20999.6	20387.2	19833.5	18839.5	21102.5	111816	94844.1	104975	98394.6	88180.3	102528	15065.8	13809.3	9079.53
	4	23767.5	20866.8	20272.1	21008.1	19257.3	23157.9	117084	94572.2	108678	100418	87867.7	108552	17923.5	11918.5	12142.9
	5	26629.4	21250.5	24265.1	20745.7	20642.8	23437.7	113111	95923.5	109117	105059	87295.6	105221	19924.2	14342.3	12489.9
	6	20678.3	21997.5	21945.1	20585.7	18162.8	25498.2	107187	93826.5	106434	104939	86063.4	107296	17503	13512.4	12176.9
	7	20126.4	21592.1	19224.6	18328.8	16618.7	20517.2	108751	96142.9	102334	102675	85969.1	104951	14417.9	11189.7	11164.1
	8	20506.8	16965.8	23802	20675.5	19391.2	20130.5	105308	89774.3	108723	104454	86722.4	108094	16234.5	11586.5	15099.1
	9	21657.1	21751.1	20702.8	20257	19659	23104.8	101637	91558.1	102546	99145.6	87002.9	111398	18792.8	13626.5	10732.8
	10	25995	23015.9	21064	19995.4	18541.2	22285.9	103105	86663.9	106974	100655	84332.6	108650	20888.8	13393.4	13487.1
	11	22227.4	24037.6	23933.1	17841.2	19215.3	21441.2	106191	89239.5	109863	99206.8	84855.2	115512	18644.9	15835	14491.7
	12	22788	24270.4	23292.2	24964.9	20412.8	23691.3	104812	89801.3	105158	99040.6	87665	110992	23326.7	13126.8	13539.9
	13	22703	21182.4	24474.7	19768	21745	22787.7	104050	89690.7	107717	99322.3	81796.7	104166	18030.3	13079.4	16484.6
	14	21148.5	23081.8	21810.6	18511.7	16721.7	25413.3	97893.6	88485.4	104665	96783.9	87220.5	110917	16969.7	14126.2	13489.7
	15	24634.7	23162.3	24068.9	20567.3	22024.4	23765	105751	89715.3	104372	98616.7	86559.2	110802	19996	13777.1	14040.5
	16	22683.7	23576.2	20401.1	17458.2	17608.9	22185.3	99316.6	89619.6	105935	98787.8	80413.5	110727	15645.4	14316.2	8315.79
	17	23097.3	25014.2	25693.8	21281.2	26448.7	20164.3	102152	89302.6	106425	97767.3	84476.1	104802	19214.2	15480.5	16378
	18	25464.8	27006.7	23761.1	20446.3	19998.4	23342.5	105567	94367.5	103562	98165	85136	99532.9	18931.4	19296.3	15947.4
	19	23627.9	26071.8	24686.7	23872.2	19688.5	23290.8	103964	89053.3	103456	95643.6	80478.9	101365	20319	15633.8	15050.6
	20	21153.7	28982.4	25044.8	21926.2	22517.3	26199.2	96055.3	88663.1	103531	97684.3	86334.1	104033	20859.9	18829.4	16989.1

## Sheet: Supplementary Figure 1 B
		OM+IM permeabilisation (sytox RFU/OD600nm)
		Exp 1	Exp 2	Exp 3	Exp 1	Exp 2	Exp 3	Exp 1	Exp 2	Exp 3	Exp 1	Exp 2	Exp 3	Exp 1	Exp 2	Exp 3
	Time (minutes)	No treat without glucose			No Treat with glucose			PmB without glucose			PmB with glucose			Blank
	0	1187.08	1057.07	1188.94	1085.13	977.402	1145.25	1256.05	1401.51	1359.16	1213.92	1310.05	1284.47	1354.42	1161.86	1232.67
	15	1107.51	969.923	1150.21	1060.07	986.644	1178.7	22378.1	11879.6	16960.9	21320.7	12901.7	7295.5	1170.21	1025.58	1102.71
	30	1112.65	1008.39	1196.65	1109.4	1010.71	1243.75	18953.9	13518.5	18939.5	22023.7	19806.9	20041.8	1162.64	1002.79	1091.06
	45	1133.87	1019.49	1273.17	1183.28	1067.62	1346.61	18815.7	15895.1	20249.6	22354.7	21837.7	25944.2	1149.6	1039.39	1115.68
	60	1168.09	1021.78	1271.34	1242.94	1110.82	1406.91	22775.8	22094.4	23622.6	22850.9	23624.6	32873.6	1127.25	1011.35	1122.87
	75	1208.4	1129.24	1304.81	1328.05	1178.86	1477.38	26658.6	24295.7	28781.4	24643.4	25199	39409	1146.79	1025.26	1106.69
	90	1212.79	1123.18	1339.28	1377.11	1201.01	1626.17	29458.9	22634.9	34618.4	27656.8	29021.3	45031.2	1157.15	1021.47	1111.17
	105	1303.53	1260.73	1379.31	1432.15	1256.1	1641.67	37225.2	29426.5	38150	32190.1	29771.6	50030.3	1150.36	1028.29	1119.56
