# Supplementary material for: Polymyxin B lethality requires energy-dependent outer membrane disruption
Source: Nat Microbiol. 2025 Sep 29;10(11):2919–33. doi: 10.1038/s41564-025-02133-1 (PMC12578643; doi:10.1038/s41564-025-02133-1)
Supplement: Supplementary file 5 — Statistical source data. [file 41564_2025_2133_MOESM5_ESM.xlsx]

## Sheet: Supplementary Figure 2 A
		LPS concentration (Log10 μg mL-1)	OD552nm - OD509nm
		3.69897	1.2055
		2.69897	0.5805
		1.69897	0.318
		0.69897	0.162
		-0.30103	0.08
		-1.30103	0.0378
		-2.30103	0.0091
		Sigmoidal, 4PL, X is log(concentration)	Interrupted
		Best-fit values
		Top	4430
		Bottom	0.0009797
		LogIC50	15.61
		HillSlope	0.2996
		IC50	4032000000000000
		Span	4430
		95% CI (profile likelihood)
		Top
		Bottom
		LogIC50
		HillSlope
		IC50
		Goodness of Fit
		Degrees of Freedom
		R squared
		Sum of Squares
		Sy.x
		Number of points
		# of X values	7
		# Y values analyzed	7

## Sheet: Supplementary Figure 2 C
		Whole cell lysate (%)	LPS Densitometry
		100	44082.1
		50	16311.5
		25	4082.1
		12.5	1688.31
			Densitometry
		Best-fit values
		Slope	499.9
		Y-intercept	-6890
		X-intercept	13.78
		1/slope	0.002001
		Std. Error
		Slope	36.45
		Y-intercept	2100
		95% Confidence Intervals
		Slope	343.0 to 656.7
		Y-intercept	-15927 to 2146
		X-intercept	-5.802 to 26.15
		Goodness of Fit
		R squared	0.9895
		Sy.x	2443
		Is slope significantly non-zero?
		F	188.1
		DFn, DFd	1, 2
		P value	0.0053
		Deviation from zero?	Significant
		Equation	Y = 499.9*X - 6890
		Data
		Number of X values	4
		Maximum number of Y replicates	1
		Total number of values	4
		Number of missing values	0
