# Supplementary material for: Polymyxin B lethality requires energy-dependent outer membrane disruption
Source: Nat Microbiol. 2025 Sep 29;10(11):2919–33. doi: 10.1038/s41564-025-02133-1 (PMC12578643; doi:10.1038/s41564-025-02133-1)
Supplement: Supplementary file 6 — Statistical source data. [file 41564_2025_2133_MOESM6_ESM.xlsx]

## Sheet: Supplementary Figure 4 A
		Log10 CFU/ml
		Exp 1	Exp 2	Exp 3	Exp 4	Exp 1	Exp 2	Exp 3	Exp 4
	Time (minutes)	No treat in MHB				PMB in MHB
	0	8.43136	8.27875	8.41497	8.14613	8.34242	8.20412	8.41497	8.23045
	30	8.51851	8.34242	8.44716	8.17609	1.69897	1.69897	1.69897	1.69897
	60	8.74819	8.6902	8.60206	8.69897	1.69897	1.69897	1.69897	1.69897
	120	8.9345	8.80618	8.92428	8.85126	1.69897	1.69897	1.69897	1.69897
	180	9	8.97313	9.07918	9.07555	1.69897	1.69897	1.69897	1.69897
	Compare each cell mean with the other cell mean in that row
	Number of families	1
	Number of comparisons per family	5
	Alpha	0.05
	Šídák's multiple comparisons test	Mean diff.	95.00% CI of diff.	Below threshold?	Summary	Adjusted P Value
	-PmB in MHB - + PMB in MHB
	Row 1	0.01981	-0.2971 to 0.3367	No	ns	0.9998
	Row 2	6.672	6.241 to 7.103	Yes	****	<0.0001
	Row 3	6.986	6.810 to 7.162	Yes	****	<0.0001
	Row 4	7.18	7.003 to 7.357	Yes	****	<0.0001
	Row 5	7.333	7.178 to 7.488	Yes	****	<0.0001
	Test details	Mean 1	Mean 2	Mean diff.	SE of diff.	N1	N2	t	DF
	-PmB in MHB - + PMB in MHB
	Row 1	8.318	8.298	0.01981	0.08285	4	4	0.2392	5.52
	Row 2	8.371	1.699	6.672	0.07437	4	4	89.72	3
	Row 3	8.685	1.699	6.986	0.03041	4	4	229.8	3
	Row 4	8.879	1.699	7.18	0.03055	4	4	235	3
	Row 5	9.032	1.699	7.333	0.02679	4	4	273.7	3

## Sheet: Supplementary Figure 4 B
		OM permeabilisation (NPN uptake factor)
	Replicate	No treat in MHB	PmB in MHB
	Exp 1	3.43451	50.1003			Table Analyzed	Data 3
	Exp 2	5.4442	43.6538
	Exp 3	3.1727	52.3908			Column B	PmB MHB
						vs.	vs.
						Column A	No treat MHB
						Unpaired t test with Welch's correction
						P value	0.0019
						P value summary	**
						Significantly different (P < 0.05)?	Yes
						One- or two-tailed P value?	Two-tailed
						Welch-corrected t, df	t=16.48, df=2.299
						How large is the effect?
						Mean of column A	4.017
						Mean of column B	48.71
						Difference between means (B - A) ± SEM	44.70 ± 2.712
						95% confidence interval	34.37 to 55.03
						R squared (eta squared)	0.9916
						F test to compare variances
						F, DFn, Dfd	13.29, 2, 2
						P value	0.14
						P value summary	ns
						Significantly different (P < 0.05)?	No
						Data analyzed
						Sample size, column A	3
						Sample size, column B	3

## Sheet: Supplementary Figure 4 C
		OM+IM permeabilisation (sytox RFU/OD600nm)
		Exp 1	Exp 2	Exp 3	Exp 4	Exp 5	Exp 1	Exp 2	Exp 3	Exp 4	Exp 5
	Time (minutes)	PmB in MHB					No treat in MHB
	0	49541.7	57407	60766.3	145850	70770.4	64980.2	104843	132668	99875.5	35719.8
	15	57045	55557.7	61091.8	108918	74363.8	57955.7	79739.9	103129	82441.7	37458.6
	30	65516.9	48323.2	61038.4	97770.8	57979.5	40648.3	54490.9	70689.8	55737.2	25969.5
	45	82398.9	72847.6	76058.8	131276	73001.2	30941.8	40669	50740.8	41730.5	18998.8
	60	118739	100147	108432	162322	97930.5	24530.4	31587.5	38826.9	31756.3	14629.1
	75	116902	119165	135492	212967	112658	20328.3	25776.1	30636.6	25198.6	11379.6
	90	127825	134500	147775	242988	124838	17422.9	21745.1	24974.2	20249.7	9618.19
	105	144324	148081	146973	319089	137529	14813.6	18210.9	21421	17363.4	8470.94
	Compare each cell mean with the other cell mean in that row
	Number of families	1
	Number of comparisons per family	8
	Alpha	0.05
	Šídák's multiple comparisons test	Mean diff.	95.00% CI of diff.	Below threshold?	Summary	Adjusted P Value
	PmB MHB - No treat MHB
	Row 1	-10750	-99965 to 78465	No	ns	0.9999
	Row 2	-749.8	-55980 to 54481	No	ns	>0.9999
	Row 3	16619	-24915 to 58152	No	ns	0.7959
	Row 4	50500	-1264 to 102265	No	ns	0.0557
	Row 5	89248	32773 to 145723	Yes	**	0.0069
	Row 6	116773	21321 to 212225	Yes	*	0.0235
	Row 7	136783	22268 to 251298	Yes	*	0.0262
	Row 8	163143	-19231 to 345518	No	ns	0.0734
	Test details	Mean 1	Mean 2	Mean diff.	SE of diff.	N1	N2	t	DF
	PmB MHB - No treat MHB
	Row 1	76867	87617	-10750	24354	5	5	0.4414	7.986
	Row 2	71395	72145	-749.8	15013	5	5	0.04994	7.883
	Row 3	66126	49507	16619	11304	5	5	1.47	7.914
	Row 4	87117	36616	50500	12414	5	5	4.068	5.775
	Row 5	117514	28266	89248	12473	5	5	7.155	4.95
	Row 6	139437	22664	116773	19067	5	5	6.124	4.241
	Row 7	155585	18802	136783	22356	5	5	6.118	4.11
	Row 8	179199	16056	163143	35088	5	5	4.65	4.031

## Sheet: Supplementary Figure 4 D
		Relative LPS abundance (fold change)
	Replicate	No treat 0 min	No treat 15 min	PmB 15 min
	Exp 1	1	1.33	0.3						Number of families	1
	Exp 2	1	1.58	0.28						Number of comparisons per family	3
	Exp 3	1	2.51	0.12						Alpha	0.05
										Tukey's multiple comparisons test	Mean Diff.	95.00% CI of diff.	Below threshold?	Summary	Adjusted P Value
										Untreated 0 min vs. Untreated 15 min	-0.8067	-1.717 to 0.1040	No	ns	0.0774	A-B
										Untreated 0 min vs. PmB 15 min	0.7667	-0.1440 to 1.677	No	ns	0.0918	A-C
										Untreated 15 min vs. PmB 15 min	1.573	0.6627 to 2.484	Yes	**	0.0044	B-C
										Test details	Mean 1	Mean 2	Mean Diff.	SE of diff.	n1	n2	q	DF
										Untreated 0 min vs. Untreated 15 min	1	1.807	-0.8067	0.2968	3	3	3.844	6
										Untreated 0 min vs. PmB 15 min	1	0.2333	0.7667	0.2968	3	3	3.653	6
										Untreated 15 min vs. PmB 15 min	1.807	0.2333	1.573	0.2968	3	3	7.497	6
