# Supplementary material for: Polymyxin B lethality requires energy-dependent outer membrane disruption
Source: Nat Microbiol. 2025 Sep 29;10(11):2919–33. doi: 10.1038/s41564-025-02133-1 (PMC12578643; doi:10.1038/s41564-025-02133-1)
Supplement: Supplementary file 7 — Statistical source data. [file 41564_2025_2133_MOESM7_ESM.xlsx]

## Sheet: Supplementary Figure 5 A
		OM permeabilisation (NPN uptake factor)
		Exp 1	Exp 2	Exp 3	Exp 1	Exp 2	Exp 3	Exp 1	Exp 2	Exp 3	Exp 1	Exp 2	Exp 3	Exp 1	Exp 2
	Time (minutes)	No drug control			PmB			CHIR-090			PmB + CHIR-090			Blank
	0	9514.62	19684.7	29289	21349.6	44166.3	31377.3	10036.4	18269.2	20182.3	19057.4	35755.6	32847.5	9208.66	6444.71
	1	10604.5	20643.8	24681.2	30412.9	61978.7	34947	10785.7	16085.9	16605.1	27665.3	51879.3	36334.3	10261.4	2103.56
	2	9854.98	17009.5	26827.6	37712.3	80818.8	46201	10538.5	14444.9	19184.3	36676.1	69550.5	45999.4	15710.9	5931.31
	3	11451	18900.1	26420.3	47569	95758.9	53614	11560.5	15775.8	16943.3	46885.8	85545.8	57623.6	14418	10201.9
	4	10458.7	18824.6	25032	60425.8	104452	67846.4	11713.4	13331.9	16470	59891.7	97765.2	75304.6	11874.8	7860.31
	5	11202.9	18851	24946	69866	110654	87179.5	10052.6	15703.8	18229.8	68675.5	105063	94026.1	9497.03	6163.78
	6	10302.5	19988.6	23090.8	83653	112159	102894	11247.1	15821.6	15827.5	84443.2	106525	108556	12879.2	8555.29
	7	10462.3	19394.8	22244.6	94117.5	115777	116177	9535.6	14756.6	16049	92231	111223	121892	9790.18	5046.39
	8	10012.9	20122.7	23686	104582	114296	120648	9480.35	16185.1	13594.5	104385	110170	123475	13865.4	7926.58
	9	11603.9	18688.6	22904.4	114261	116014	126926	12981.7	14735.3	16191.3	111232	111948	127349	13173.5	10117
	10	13167.8	21074.3	22199.9	118338	118315	125613	10544.1	14638.2	15553.7	120690	114409	128410	7680.13	4852.64
	11	10010.8	20634.3	23139	121268	118674	127592	10525	13760.1	15513.2	118849	113709	129757	12866.2	5760.39
	12	9772.83	17983	22503.7	123482	119177	128673	12433.1	13507	15850.8	125319	111800	130524	18439	8280.87
	13	12886.9	16649.2	24315.4	127176	121067	132560	13000.5	13475.7	14457.9	125450	115566	128442	13404.6	4348
	14	9540.4	20373.8	21003.8	128135	122450	131876	10539.8	14180	14734.5	124584	117345	132377	17413	10645.4
	15	13183.8	18131.8	21978.5	128501	120168	134283	12808.8	14210.8	15300.7	127992	113157	134073	14297.6	7296.21
	16	11936	18425.1	21190.4	131453	124368	133088	13827.8	14475.1	13776.1	126399	118279	130601	17422.8	9931.48
	17	11304	20245.6	25018.6	128163	123711	136865	12530.5	15324.3	15458.5	129538	117815	137305	13705	11121
	18	12041.9	20566.2	23398.6	128491	123123	135144	10516	15759.5	14377.5	131215	118335	134646	14725.4	11215.7
	19	14309.6	19662.4	23371.5	135869	121109	136550	12722.3	17340	14031.5	130783	120141	138424	14883.3	7390.08
	20	13266.7	18646	23961.5	138718	123786	137912	14842.9	16046.1	15681.5	133948	114413	134886	18803.5	11703.6

## Sheet: Supplementary Figure 5 B
		OM permeabilisation (NPN uptake factor)
		Exp 1	Exp 2	Exp 3	Exp 1	Exp 2	Exp 3	Exp 1	Exp 2	Exp 3	Exp 1	Exp 2	Exp 3	Exp 1	Exp 2
	Time (minutes)	No drug control			PmB			ARCN-975			PmB + ARCN-975			Blank
	0	9514.62	19684.7	29289	21349.6	44166.3	31377.3	7318.05	17927.6	29455.6	13841.2	27983.9	42517	9208.66	6444.71
	1	10604.5	20643.8	24681.2	30412.9	61978.7	34947	9068.78	16783.8	23247.2	24716.9	40843.6	41169.4	10261.4	2103.56
	2	9854.98	17009.5	26827.6	37712.3	80818.8	46201	7546.99	15360.6	23538.2	33278.9	56899.2	49256.3	15710.9	5931.31
	3	11451	18900.1	26420.3	47569	95758.9	53614	8644.02	15055.2	22377.1	43381.5	74738.1	59184.5	14418	10201.9
	4	10458.7	18824.6	25032	60425.8	104452	67846.4	9547.98	15551.6	23463.1	54419.4	88945.1	73038.2	11874.8	7860.31
	5	11202.9	18851	24946	69866	110654	87179.5	8761.29	15655.2	21305.9	65095.8	99021.1	92055.8	9497.03	6163.78
	6	10302.5	19988.6	23090.8	83653	112159	102894	9470.51	15029.8	20826.7	76744.6	103665	104791	12879.2	8555.29
	7	10462.3	19394.8	22244.6	94117.5	115777	116177	8661.63	15445.9	21246.9	89670.9	103040	116822	9790.18	5046.39
	8	10012.9	20122.7	23686	104582	114296	120648	10399.2	16651.9	20076.7	99813.2	107749	125140	13865.4	7926.58
	9	11603.9	18688.6	22904.4	114261	116014	126926	9886.11	15387.2	22645.2	108440	105234	128120	13173.5	10117
	10	13167.8	21074.3	22199.9	118338	118315	125613	9350.73	14947.3	20666.6	115271	110347	127224	7680.13	4852.64
	11	10010.8	20634.3	23139	121268	118674	127592	8444.34	15151.5	20359.5	116109	111289	128090	12866.2	5760.39
	12	9772.83	17983	22503.7	123482	119177	128673	9262.63	14318.4	19787.6	118501	106650	130386	18439	8280.87
	13	12886.9	16649.2	24315.4	127176	121067	132560	11130.4	13185.9	19229.8	125816	106894	132018	13404.6	4348
	14	9540.4	20373.8	21003.8	128135	122450	131876	6565.54	15914.8	18546.4	124052	113453	132952	17413	10645.4
	15	13183.8	18131.8	21978.5	128501	120168	134283	10919.6	14451.4	19022.6	124742	111960	133194	14297.6	7296.21
	16	11936	18425.1	21190.4	131453	124368	133088	11351.6	16188.1	18013.7	126224	111743	134085	17422.8	9931.48
	17	11304	20245.6	25018.6	128163	123711	136865	9544.13	16013.4	20707.5	125300	112320	133838	13705	11121
	18	12041.9	20566.2	23398.6	128491	123123	135144	10045.9	15984.5	18671	127082	112064	134252	14725.4	11215.7
	19	14309.6	19662.4	23371.5	135869	121109	136550	11696.8	15695.7	18070	129133	113152	137913	14883.3	7390.08
	20	13266.7	18646	23961.5	138718	123786	137912	12326.6	15889.7	18314.9	133510	110824	136100	18803.5	11703.6
	21	12781.8	19718	23219.4	136962	122053	137030	10055.2	14169.2	18111	128090	113210	141878	19730.6	14675.5

## Sheet: Supplementary Figure 5 C
		OM permeabilisation (NPN uptake factor)
		Exp 1	Exp 2	Exp 3	Exp 1	Exp 2	Exp 3	Exp 1	Exp 2	Exp 3	Exp 1	Exp 2	Exp 3	Exp 1	Exp 2
	Time (minutes)	No drug control			PmB			G907			PmB + G907			Blank
	0	8144.44	7102.95	7215.15	49736.7	42376.4	56633.4	7027.97	6943.3	8859.37	49223.8	8293.6	16135.3	11939.8	13538.1	11199.2
	1	8293.01	7791.96	7695.27	51924.8	44924.8	63324.1	5818.7	8146.89	8661.05	49863.9	12304.8	18175.9	7418.84	13321.3	10224.6
	2	8047.48	9081.62	8627.38	53382	47959.2	68817.1	8078.46	8447.67	8170.65	51633.8	17068.7	22220.2	9662.92	10634	11235
	3	7409.61	7342.25	8763.74	56080.7	50519.1	77593.2	6684.94	7464.71	7725.06	54521.4	16854.5	24640.1	9273.68	11120	8067.36
	4	9572.12	8641.18	10078.9	61391	56708.7	88337.7	8905.35	7818.92	10042.5	57232	22432.2	33151.8	12747.7	11320.2	9310.34
	5	8165.48	8135.06	8350.7	63679.8	63310.3	104287	7489.27	8359.21	6543.79	60123.9	28318.2	39131.8	7126.81	11835.3	6563.75
	6	9723.68	9899.88	9487.23	69320.2	70785.9	131980	9935.84	9015.37	9765.69	68645.1	35076.1	57774.8	10204.4	13401.6	12008
	7	8439.39	8280.99	8885.77	79793.1	82188.4	155760	9027.9	8025.32	9064.37	75565.6	47467.3	73173	7218.44	11458.4	10760.3
	8	7787.92	9398.94	9605.56	95325.2	100537	175270	7776.73	8364.93	10591.5	86535.3	59917.7	98434.6	10649	11769.2	14126.4
	9	8552.52	8775.7	10220.5	115926	120541	187340	9480.7	8190.55	7669.41	104558	79304.4	109534	8428.86	10968.3	11790.1
	10	9389.12	9992.87	8828.44	130778	136575	194530	10079.5	9362.67	7293.2	116816	95616.4	121371	12043.4	12825.6	6324
	11	7813.76	9600.01	8363.9	150608	149541	195448	8696.12	9396.75	9491.42	133996	105643	128084	11847.7	12576.4	12120
	12	10093.5	9542.82	11052.4	160516	160887	196778	10071.2	8867.23	11230.6	147059	112604	128574	12108.8	13693.7	14565.8
	13	10143.4	10104	8673.65	166887	162938	197693	9986.75	9367.96	10201.7	149811	115491	126619	10979.1	11785.3	10819
	14	9653.03	8877.48	12213.1	172034	166659	196545	9465.92	9691.75	11453.2	156143	122708	130436	13449.8	14260.5	18549.2
	15	8434.46	8672.68	11671.2	174541	166095	199272	10041.8	8831.78	10579.6	157416	121784	130979	12574.3	16284.7	15258.3
	16	9989.24	11900.3	10452.2	172261	166446	202053	10076.9	10700.2	9434.58	155836	121961	130530	13122	17054.3	17448.1
	17	10224.2	9247.42	10511.8	173080	167993	199978	10977.3	9007.39	9547.41	159545	121589	129933	14409.2	14469.5	15827.7
	18	9048.28	10296.9	12660.1	176160	170582	200963	8485.4	9040.26	11842.8	156118	120469	130836	13821.8	13078.5	18001.6
	19	9091.36	11654.8	10504.9	176410	171451	198882	10441.7	10517.7	11452	156026	120290	128422	12288.2	19650	15721.1
	20	9491.47	8434.74	11650.5	176777	170431	202191	9646.34	8730.79	12075.1	156017	120839	136708	13508.4	13569.4	15992

## Sheet: Supplementary Figure 5 D
		OM permeabilisation (NPN uptake factor)
		Exp 1	Exp 2	Exp 3	Exp 1	Exp 2	Exp 3	Exp 1	Exp 2	Exp 3	Exp 1	Exp 2	Exp 3
	Time (minutes)	No treat with glucose			PmB with glucose			No treat without glucose			PmB without glucose
	1	70226.7	69213.5	68436.3	168757	178058	188250	65001.8	74372	57297.1	190221	179436	167086
	2	87675.5	74287.8	70405.4	175514	192068	190851	65256.6	65653.4	58243.8	209711	181964	179458
	3	86287	70585.3	70026.8	180098	203699	200645	65034.6	68358	57071	226377	181364	202856
	4	86502.6	73149.8	72794.1	186372	211314	201087	65712.4	68064.7	59682.7	242402	191663	209707
	5	84948.8	72879.1	71718.1	191077	216829	203726	65544.7	72647.9	57407.4	254216	200923	217995
	6	81213.1	75246	71203.5	196578	216064	211901	63890.9	68084.2	58323.7	259626	202810	226131
	7	89832.1	72999.5	73216.8	202267	216536	215678	64623.3	76327.6	59632.9	268151	211335	228986
	8	83892.4	76882.9	73256.6	205887	222034	219071	64196.4	74340.1	58979.9	270974	214161	235663
	9	81405.4	75362.9	74789.4	207658	217676	220652	65714.6	74009	61263.9	276914	215032	232262
	10	82049	78507.7	73989.3	209228	215125	222713	65566.4	74395.9	60384	277351	218247	241411
	11	104624	75334.6	75224.2	211418	217050	226062	66599	76496.6	59633.6	279388	219299	246708
	12	85866.4	76561.2	76935.7	214791	216309	228038	67502	85964.7	60127.8	281687	217084	249031
	13	89033.8	79524.2	76382.9	215205	215676	226176	66931.8	78774.1	59062.8	281658	217004	248946
	14	88444.1	79202.1	76487.5	212125	213564	224821	69546.6	78827.3	58658.6	285286	214686	241511
	15	86906.8	79367.7	79097.3	214388	210264	227820	67082.6	74755.7	58922.3	277186	212166	243654
	16	94044.1	78720.1	78927.3	210419	210865	227257	69430.5	79041.7	59067.4	281511	212201	245998
	17	99620.1	80605.6	78926.8	213955	208140	223214	68407.9	87629.7	59425.6	280954	207804	247608
	18	85715.8	81938.2	79485.6	212869	208718	220527	68846	83100.5	64191.3	273453	208826	246606
	19	94156.6	80176.1	78292.8	211775	203314	213876	69068.2	84581.2	58356.5	271167	210618	246847
	20	91338.2	80480.6	82452.5	213141	207632	223635	71719.8	102420	59822	274914	203686	235188

## Sheet: Supplementary Figure 5 E
		OM permeabilisation (NPN uptake factor)
		Exp 1	Exp 2	Exp 3	Exp 1	Exp 2	Exp 1	Exp 2	Exp 3	Exp 1	Exp 2	Exp 3	Exp 1	Exp 2	Exp 3
	Time (minutes)	No drug			PmB		CHIR-090			PmB + CHIR-090			Blank
	0	11244.9	10794.6	12182.8	62864.8	78988.3	11350.9	11483.5	13457.9	64068.7	50460.4	57583.4	0.426365	-0.23861	1.06742
	1	11050.7	10483.8	12146.3	68080.6	83336.8	11255.9	10565.4	13597.5	70057.4	56657.3	62441.8	0.28594	-0.233531	1.17467
	2	11088.9	10458	12049.2	72377.5	85787.9	11107.2	10478.8	13644.4	73406.1	61812.8	66239.4	0.407918	-0.208725	1.16153
	3	11122.5	11087.1	11995.8	76362.2	88057.8	11110.3	10562.7	13276.6	76299.2	66126.7	69376.4	0.382264	-0.108696	1.20794
	4	11038.9	12557.2	11943.9	79850.9	89522.4	11095.3	10866.1	13377	77851.6	70413.3	71690.7	0.219549	0.0466514	1.02283
	5	11156.8	11788.3	11957.8	82459.7	90851.5	11049.1	10672.4	13053	78925	73308.1	73490.4	0.207974	-0.0202644	1.03359
	6	11150.3	10946	11951.6	84256.1	91555.9	11071.2	11157.5	12995.8	79454.2	75368.5	74593.2	0.204032	-0.0902148	1.04207
	7	11194.9	12548.3	12072.2	85525.9	90897.4	11073.2	10837	13221.1	79461.6	76816.8	75589.4	0.211658	0.0434123	0.93234
	8	11343.4	11516.1	12097.7	85351.3	91361.1	11064.7	11363	13382.4	79239.9	77563.1	75708	0.24336	-0.0312141	0.920128
	9	11461.2	11013.8	12026.1	85109.9	90813.3	11034.6	11199.3	13332.9	78591.8	77609.2	76520.4	0.211193	-0.0665742	0.935222
	10	11454.5	11232.1	12159.3	83282.6	90244.3	11134.1	11217.1	13412.5	78468.2	76851	75603.1	0.185901	-0.0430082	0.946848
	11	11674.1	11898.3	12216.7	82068.6	88974.7	11134.2	11371.1	14144.5	77271.5	75932.9	75894.7	0.195636	-0.0032119	0.977496
	12	11702.4	11670.3	12269.2	80365.6	88302.5	11352.3	12234.2	14140.6	76384.8	74755.3	75454	0.199335	-0.0127869	0.966897
	13	12121.5	11884	12463.8	78518.6	87079.9	11214.5	11780.5	14362.9	75754.3	73286.4	74998.2	0.217735	-0.0028081	0.962634
	14	11948.6	12144.5	12635.8	76798.9	85799	11352.4	13133	14488.6	74638.1	71914.1	73854.1	0.186315	0.0122452	0.96448
	15	12329	12645.9	12697.9	75184.3	83627.6	11406.7	13251.5	14873.2	73804.5	70838.4	73354.3	0.198539	0.0395212	0.943967
	16	12338.8	12628.4	12770.4	74211.7	82599.5	11489.7	13206.8	15092.3	72217.6	69402.9	71911.3	0.194968	0.0463298	0.953023
	17	12522.1	12978.9	13791.2	73496.5	81486.6	11586.6	12977.7	15007.2	71034.4	68690.9	70952.2	0.199144	0.0627018	1.17507
	18	12701.1	13154	13146.2	73041.5	80894.1	11681.2	12933.1	15104	70148.8	67841.8	70267.9	0.200669	0.0707856	1.00229
	19	13002.7	13467.2	13390	72680.2	79060	11768.7	14352.8	15486.2	68525.4	66689.9	68368	0.205895	0.0941596	1.01285
	20	13230.4	13652.1	13609.4	72680.2	79060	11872.2	14031.3	15609.9	68137.2	66255.2	67714	0.212425	0.0996813	1.01773

## Sheet: Supplementary Figure 5 F
		OM permeabilisation (NPN uptake factor)
		Exp 1	Exp 2	Exp 3	Exp 1	Exp 2	Exp 1	Exp 2	Exp 3	Exp 1	Exp 2	Exp 3	Exp 1	Exp 2	Exp 3
	Time (minutes)	No drug			PmB		ACHN-975			PmB + ACHN-975			Blank
	0	11244.9	10794.6	12182.8	62864.8	78988.3	11310	10553.3	12027.3	58242.5	53442.9	48867.7	0.426365	-0.23861	1.06742
	1	11050.7	10483.8	12146.3	68080.6	83336.8	11134.6	10693.2	11767.3	64020.9	58928.2	52625.9	0.28594	-0.233531	1.17467
	2	11088.9	10458	12049.2	72377.5	85787.9	11138.4	13395.1	11622.8	66879.1	64093.4	55346.4	0.407918	-0.208725	1.16153
	3	11122.5	11087.1	11995.8	76362.2	88057.8	11172.4	10683.9	11636.6	70124.8	68612.7	57688.5	0.382264	-0.108696	1.20794
	4	11038.9	12557.2	11943.9	79850.9	89522.4	11166.6	10770	11542.2	71782.6	72059.1	58726.4	0.219549	0.0466514	1.02283
	5	11156.8	11788.3	11957.8	82459.7	90851.5	11275	10837.8	11626.4	73287	74846.6	59675.7	0.207974	-0.0202644	1.03359
	6	11150.3	10946	11951.6	84256.1	91555.9	11293.2	11789.3	11476.1	75087	76862.9	60941.5	0.204032	-0.0902148	1.04207
	7	11194.9	12548.3	12072.2	85525.9	90897.4	11329	11018.5	11549.7	75348.5	78216.5	59809.6	0.211658	0.0434123	0.93234
	8	11343.4	11516.1	12097.7	85351.3	91361.1	11382	12528	11619.7	75711.1	78443	59851.8	0.24336	-0.0312141	0.920128
	9	11461.2	11013.8	12026.1	85109.9	90813.3	11425.9	11358.3	11562.2	76377.1	78456.5	59856.8	0.211193	-0.0665742	0.935222
	10	11454.5	11232.1	12159.3	83282.6	90244.3	11568.5	11479.7	11582.6	75626.9	77578	59579	0.185901	-0.0430082	0.946848
	11	11674.1	11898.3	12216.7	82068.6	88974.7	11803.3	11707.2	11795.1	75406.1	76327.3	58771	0.195636	-0.0032119	0.977496
	12	11702.4	11670.3	12269.2	80365.6	88302.5	11783	11884.6	11737.8	74708.6	75487.3	58350	0.199335	-0.0127869	0.966897
	13	12121.5	11884	12463.8	78518.6	87079.9	12061.4	12225.1	11768.1	74424.1	73827.4	57712.7	0.217735	-0.0028081	0.962634
	14	11948.6	12144.5	12635.8	76798.9	85799	12312.1	12332.5	11920.1	73375.1	72734.1	57119.4	0.186315	0.0122452	0.96448
	15	12329	12645.9	12697.9	75184.3	83627.6	12328	12667.8	11958.7	72784	71406.9	56327.4	0.198539	0.0395212	0.943967
	16	12338.8	12628.4	12770.4	74211.7	82599.5	12485.2	12836.6	12137.3	71979.4	70473.5	55354.5	0.194968	0.0463298	0.953023
	17	12522.1	12978.9	13791.2	73496.5	81486.6	12738.7	13193.7	12116.8	70627	69861.4	54419.1	0.199144	0.0627018	1.17507
	18	12701.1	13154	13146.2	73041.5	80894.1	12815.3	13441.8	12316.9	69960.6	68771.1	54092.4	0.200669	0.0707856	1.00229
	19	13002.7	13467.2	13390	72680.2	79060	13093.8	13623	12360.7	68867.5	67606.5	52451.6	0.205895	0.0941596	1.01285
	20	13230.4	13652.1	13609.4	71517.6	78492.5	13204.8	13857.6	12554	68788.6	67188.2	51953.3	0.212425	0.0996813	1.01773
