# Supplementary material for: Polymyxin B lethality requires energy-dependent outer membrane disruption
Source: Nat Microbiol. 2025 Sep 29;10(11):2919–33. doi: 10.1038/s41564-025-02133-1 (PMC12578643; doi:10.1038/s41564-025-02133-1)
Supplement: Supplementary file 8 — Statistical source data. [file 41564_2025_2133_MOESM8_ESM.xlsx]

## Sheet: Supplementary Figure 6 A
		OM+IM permeabilisation (sytox RFU/OD600nm)
		Exp 1	Exp 2	Exp 3	Exp 1	Exp 2	Exp 3	Exp 1	Exp 2	Exp 3	Exp 1	Exp 2	Exp 3	Exp 1	Exp 2	Exp 3
	Time (minutes	No drug control			PmB			CHIR-090			PmB + CHIR-090			Blank
	0	733.105	692.89	767.285	734.541	727.187	790.651	710.954	673.508	765.085	733.994	694.614	774.719	1213.47	1181.94	1272.22
	15	747.735	677.761	816.63	1013.17	1143.14	1203.41	746.329	733.411	824.712	932.833	1164.6	1202.49	1188.11	1069.68	1199.9
	30	781.745	716.354	828.198	6153.13	7883.08	6520.82	780.476	722.539	849.36	2300.23	2155.13	2174.01	1164.44	1139.02	1204.07
	45	828.836	765.241	850.331	32134.7	36758.1	44269.2	836.397	780.769	893.491	12172.3	10828	15309.6	1196.68	1120.99	1217.36
	60	860.432	816.536	925.677	54338.6	58760.6	71749.1	854.192	847.375	940.904	21407.5	21100.3	29007.8	1161.3	1130.05	1256.12
	75	928.427	874.244	978.785	69930.1	78405.1	93329.7	915.797	891.347	988.734	33341.8	34942.3	50076.7	1193.18	1126.86	1244.72
	90	979.524	952.474	1032.76	82500.2	90962.6	100700	970.101	953.838	1056.63	40595.8	45644.9	61343.5	1181.07	1143.03	1230.08
	105	1014.66	983.046	1107.36	92152.4	100988	112407	1048.39	1009.75	1136.6	51750.3	55733.1	75130.8	1216.97	1093.14	1273.72
	Within each row, compare columns (simple effects within rows)
	Number of families	8
	Number of comparisons per family	10
	Alpha	0.05
	Tukey's multiple comparisons test	Mean diff.	95.00% CI of diff.	Below threshold?	Summary	Adjusted P Value
	Row 1
	No drug control vs. PmB	-19.7	-150.7 to 111.3	No	ns	0.9533
	No drug control vs. CHIR-090	14.58	-140.9 to 170.1	No	ns	0.9904
	No drug control vs. PmB + CHIR-090	-3.349	-144.1 to 137.4	No	ns	>0.9999
	No drug control vs. Blank	-491.5	-646.3 to -336.6	Yes	***	0.0008
	PmB vs. CHIR-090	34.28	-119.7 to 188.2	No	ns	0.8315
	PmB vs. PmB + CHIR-090	16.35	-121.1 to 153.8	No	ns	0.9784
	PmB vs. Blank	-471.8	-625.0 to -318.5	Yes	***	0.001
	CHIR-090 vs. PmB + CHIR-090	-17.93	-176.1 to 140.3	No	ns	0.9818
	CHIR-090 vs. Blank	-506	-672.7 to -339.3	Yes	***	0.0008
	PmB + CHIR-090 vs. Blank	-488.1	-645.8 to -330.4	Yes	***	0.0008
	Row 2
	No drug control vs. PmB	-372.5	-696.5 to -48.53	Yes	*	0.0323
	No drug control vs. CHIR-090	-20.78	-252.1 to 210.6	No	ns	0.9905
	No drug control vs. PmB + CHIR-090	-352.6	-865.4 to 160.2	No	ns	0.1258
	No drug control vs. Blank	-405.2	-662.1 to -148.2	Yes	*	0.0102
	PmB vs. CHIR-090	351.8	15.20 to 688.3	Yes	*	0.0444
	PmB vs. PmB + CHIR-090	19.93	-466.7 to 506.6	No	ns	0.9995
	PmB vs. Blank	-32.66	-357.3 to 292.0	No	ns	0.9864
	CHIR-090 vs. PmB + CHIR-090	-331.8	-887.5 to 223.9	No	ns	0.1534
	CHIR-090 vs. Blank	-384.4	-624.3 to -144.5	Yes	*	0.0111
	PmB + CHIR-090 vs. Blank	-52.59	-561.2 to 456.0	No	ns	0.9728
	Row 3
	No drug control vs. PmB	-6077	-10098 to -2056	Yes	*	0.0223
	No drug control vs. CHIR-090	-8.693	-228.0 to 210.6	No	ns	0.9997
	No drug control vs. PmB + CHIR-090	-1434	-1697 to -1171	Yes	***	0.0002
	No drug control vs. Blank	-393.7	-583.5 to -204.0	Yes	**	0.0056
	PmB vs. CHIR-090	6068	2054 to 10082	Yes	*	0.0222
	PmB vs. PmB + CHIR-090	4643	647.2 to 8638	Yes	*	0.0373
	PmB vs. Blank	5683	1644 to 9722	Yes	*	0.0257
	CHIR-090 vs. PmB + CHIR-090	-1426	-1692 to -1159	Yes	***	0.0002
	CHIR-090 vs. Blank	-385.1	-604.1 to -166.0	Yes	*	0.0103
	PmB + CHIR-090 vs. Blank	1041	754.5 to 1327	Yes	**	0.002
	Row 4
	No drug control vs. PmB	-36906	-64108 to -9703	Yes	*	0.0277
	No drug control vs. CHIR-090	-22.08	-211.5 to 167.3	No	ns	0.9783
	No drug control vs. PmB + CHIR-090	-11955	-22165 to -1746	Yes	*	0.0368
	No drug control vs. Blank	-363.5	-538.0 to -189.1	Yes	**	0.0037
	PmB vs. CHIR-090	36884	9683 to 64085	Yes	*	0.0277
	PmB vs. PmB + CHIR-090	24951	2192 to 47710	Yes	*	0.0402
	PmB vs. Blank	36542	9341 to 63744	Yes	*	0.0282
	CHIR-090 vs. PmB + CHIR-090	-11933	-22138 to -1728	Yes	*	0.0369
	CHIR-090 vs. Blank	-341.5	-537.2 to -145.7	Yes	**	0.0071
	PmB + CHIR-090 vs. Blank	11592	1384 to 21799	Yes	*	0.0391
	Row 5
	No drug control vs. PmB	-60749	-100946 to -20551	Yes	*	0.0224
	No drug control vs. CHIR-090	-13.28	-207.9 to 181.4	No	ns	0.9973
	No drug control vs. PmB + CHIR-090	-22971	-42864 to -3078	Yes	*	0.0379
	No drug control vs. Blank	-314.9	-538.2 to -91.64	Yes	*	0.0157
	PmB vs. CHIR-090	60735	20537 to 100933	Yes	*	0.0224
	PmB vs. PmB + CHIR-090	37778	6272 to 69283	Yes	*	0.0308
	PmB vs. Blank	60434	20237 to 100630	Yes	*	0.0226
	CHIR-090 vs. PmB + CHIR-090	-22958	-42851 to -3064	Yes	*	0.0379
	CHIR-090 vs. Blank	-301.7	-522.7 to -80.64	Yes	*	0.0178
	PmB + CHIR-090 vs. Blank	22656	2766 to 42547	Yes	*	0.0389
	Row 6
	No drug control vs. PmB	-79628	-132253 to -27003	Yes	*	0.0223
	No drug control vs. CHIR-090	-4.807	-191.8 to 182.2	No	ns	>0.9999
	No drug control vs. PmB + CHIR-090	-38526	-79546 to 2493	No	ns	0.0564
	No drug control vs. Blank	-261.1	-465.2 to -57.04	Yes	*	0.0218
	PmB vs. CHIR-090	79623	26998 to 132248	Yes	*	0.0223
	PmB vs. PmB + CHIR-090	41101	1330 to 80872	Yes	*	0.0451
	PmB vs. Blank	79367	26742 to 131991	Yes	*	0.0225
	CHIR-090 vs. PmB + CHIR-090	-38522	-79541 to 2498	No	ns	0.0564
	CHIR-090 vs. Blank	-256.3	-458.5 to -54.09	Yes	*	0.0226
	PmB + CHIR-090 vs. Blank	38265	-2754 to 79284	No	ns	0.0571
	Row 7
	No drug control vs. PmB	-90399	-130853 to -49945	Yes	*	0.0108
	No drug control vs. CHIR-090	-5.269	-189.7 to 179.2	No	ns	0.9999
	No drug control vs. PmB + CHIR-090	-48206	-96269 to -144.1	Yes	*	0.0497
	No drug control vs. Blank	-196.5	-350.2 to -42.70	Yes	*	0.0218
	PmB vs. CHIR-090	90394	49941 to 130847	Yes	*	0.0108
	PmB vs. PmB + CHIR-090	42193	5339 to 79046	Yes	*	0.0321
	PmB vs. Blank	90203	49749 to 130656	Yes	*	0.0108
	CHIR-090 vs. PmB + CHIR-090	-48201	-96262 to -139.9	Yes	*	0.0497
	CHIR-090 vs. Blank	-191.2	-377.0 to -5.362	Yes	*	0.0457
	PmB + CHIR-090 vs. Blank	48010	-52.16 to 96072	No	ns	0.0501
	Row 8
	No drug control vs. PmB	-100814	-145921 to -55708	Yes	*	0.0108
	No drug control vs. CHIR-090	-29.89	-265.2 to 205.4	No	ns	0.9738
	No drug control vs. PmB + CHIR-090	-59836	-115399 to -4274	Yes	*	0.0433
	No drug control vs. Blank	-159.6	-467.2 to 148.0	No	ns	0.2791
	PmB vs. CHIR-090	100784	55678 to 145891	Yes	*	0.0108
	PmB vs. PmB + CHIR-090	40978	-1296 to 83251	No	ns	0.0552
	PmB vs. Blank	100655	55552 to 145758	Yes	*	0.0108
	CHIR-090 vs. PmB + CHIR-090	-59806	-115369 to -4244	Yes	*	0.0434
	CHIR-090 vs. Blank	-129.7	-437.3 to 177.9	No	ns	0.4143
	PmB + CHIR-090 vs. Blank	59677	4117 to 115237	Yes	*	0.0436
	Test details	Mean 1	Mean 2	Mean diff.	SE of diff.	N1	N2	q	DF
	Row 1
	No drug control vs. PmB	731.1	750.8	-19.7	29.39	3	3	0.9479	3.98
	No drug control vs. CHIR-090	731.1	716.5	14.58	34.19	3	3	0.603	3.833
	No drug control vs. PmB + CHIR-090	731.1	734.4	-3.349	31.58	3	3	0.15	3.979
	No drug control vs. Blank	731.1	1223	-491.5	34.09	3	3	20.39	3.84
	PmB vs. CHIR-090	750.8	716.5	34.28	33.29	3	3	1.456	3.719
	PmB vs. PmB + CHIR-090	750.8	734.4	16.35	30.6	3	3	0.7556	3.921
	PmB vs. Blank	750.8	1223	-471.8	33.19	3	3	20.1	3.727
	CHIR-090 vs. PmB + CHIR-090	716.5	734.4	-17.93	35.23	3	3	0.7196	3.925
	CHIR-090 vs. Blank	716.5	1223	-506	37.5	3	3	19.08	4
	PmB + CHIR-090 vs. Blank	734.4	1223	-488.1	35.14	3	3	19.65	3.93
	Row 2
	No drug control vs. PmB	747.4	1120	-372.5	68.98	3	3	7.638	3.619
	No drug control vs. CHIR-090	747.4	768.2	-20.78	49.2	3	3	0.5971	3.612
	No drug control vs. PmB + CHIR-090	747.4	1100	-352.6	93.33	3	3	5.343	2.861
	No drug control vs. Blank	747.4	1153	-405.2	57.76	3	3	9.921	3.995
	PmB vs. CHIR-090	1120	768.2	351.8	62.96	3	3	7.901	2.968
	PmB vs. PmB + CHIR-090	1120	1100	19.93	101.3	3	3	0.2784	3.482
	PmB vs. Blank	1120	1153	-32.66	69.85	3	3	0.6611	3.687
	CHIR-090 vs. PmB + CHIR-090	768.2	1100	-331.8	88.98	3	3	5.274	2.452
	CHIR-090 vs. Blank	768.2	1153	-384.4	50.43	3	3	10.78	3.541
	PmB + CHIR-090 vs. Blank	1100	1153	-52.59	93.98	3	3	0.7913	2.919
	Row 3
	No drug control vs. PmB	775.4	6852	-6077	527.2	3	3	16.3	2.015
	No drug control vs. CHIR-090	775.4	784.1	-8.693	48.95	3	3	0.2512	3.942
	No drug control vs. PmB + CHIR-090	775.4	2210	-1434	55.92	3	3	36.28	3.614
	No drug control vs. Blank	775.4	1169	-393.7	37.56	3	3	14.83	3.22
	PmB vs. CHIR-090	6852	784.1	6068	527.5	3	3	16.27	2.019
	PmB vs. PmB + CHIR-090	6852	2210	4643	528.2	3	3	12.43	2.03
	PmB vs. Blank	6852	1169	5683	526.5	3	3	15.26	2.005
	CHIR-090 vs. PmB + CHIR-090	784.1	2210	-1426	58.46	3	3	34.49	3.825
	CHIR-090 vs. Blank	784.1	1169	-385.1	41.25	3	3	13.2	2.996
	PmB + CHIR-090 vs. Blank	2210	1169	1041	49.32	3	3	29.84	2.671
	Row 4
	No drug control vs. PmB	814.8	37721	-36906	3536	3	3	14.76	2
	No drug control vs. CHIR-090	814.8	836.9	-22.08	41.37	3	3	0.7549	3.787
	No drug control vs. PmB + CHIR-090	814.8	12770	-11955	1328	3	3	12.73	2.001
	No drug control vs. Blank	814.8	1178	-363.5	38.87	3	3	13.23	3.927
	PmB vs. CHIR-090	37721	836.9	36884	3536	3	3	14.75	2
	PmB vs. PmB + CHIR-090	37721	12770	24951	3777	3	3	9.342	2.553
	PmB vs. Blank	37721	1178	36542	3536	3	3	14.62	2
	CHIR-090 vs. PmB + CHIR-090	836.9	12770	-11933	1328	3	3	12.71	2.002
	CHIR-090 vs. Blank	836.9	1178	-341.5	43.78	3	3	11.03	3.957
	PmB + CHIR-090 vs. Blank	12770	1178	11592	1328	3	3	12.34	2.002
	Row 5
	No drug control vs. PmB	867.5	61616	-60749	5225	3	3	16.44	2
	No drug control vs. CHIR-090	867.5	880.8	-13.28	43.72	3	3	0.4294	3.989
	No drug control vs. PmB + CHIR-090	867.5	23839	-22971	2586	3	3	12.56	2.001
	No drug control vs. Blank	867.5	1182	-314.9	49.42	3	3	9.013	3.879
	PmB vs. CHIR-090	61616	880.8	60735	5225	3	3	16.44	2
	PmB vs. PmB + CHIR-090	61616	23839	37778	5830	3	3	9.164	2.925
	PmB vs. Blank	61616	1182	60434	5225	3	3	16.36	2
	CHIR-090 vs. PmB + CHIR-090	880.8	23839	-22958	2586	3	3	12.55	2.001
	CHIR-090 vs. Blank	880.8	1182	-301.7	48.41	3	3	8.813	3.805
	PmB + CHIR-090 vs. Blank	23839	1182	22656	2586	3	3	12.39	2.001
	Row 6
	No drug control vs. PmB	927.2	80555	-79628	6840	3	3	16.46	2
	No drug control vs. CHIR-090	927.2	932	-4.807	42.03	3	3	0.1617	3.996
	No drug control vs. PmB + CHIR-090	927.2	39454	-38526	5332	3	3	10.22	2
	No drug control vs. Blank	927.2	1188	-261.1	45.55	3	3	8.107	3.942
	PmB vs. CHIR-090	80555	932	79623	6840	3	3	16.46	2
	PmB vs. PmB + CHIR-090	80555	39454	41101	8672	3	3	6.702	3.775
	PmB vs. Blank	80555	1188	79367	6840	3	3	16.41	2
	CHIR-090 vs. PmB + CHIR-090	932	39454	-38522	5332	3	3	10.22	2
	CHIR-090 vs. Blank	932	1188	-256.3	44.94	3	3	8.066	3.909
	PmB + CHIR-090 vs. Blank	39454	1188	38265	5332	3	3	10.15	2
	Row 7
	No drug control vs. PmB	988.3	91387	-90399	5258	3	3	24.31	2
	No drug control vs. CHIR-090	988.3	993.5	-5.269	39.67	3	3	0.1878	3.683
	No drug control vs. PmB + CHIR-090	988.3	49195	-48206	6247	3	3	10.91	2
	No drug control vs. Blank	988.3	1185	-196.5	34.51	3	3	8.051	3.983
	PmB vs. CHIR-090	91387	993.5	90394	5258	3	3	24.31	2
	PmB vs. PmB + CHIR-090	91387	49195	42193	8165	3	3	7.308	3.887
	PmB vs. Blank	91387	1185	90203	5258	3	3	24.26	2
	CHIR-090 vs. PmB + CHIR-090	993.5	49195	-48201	6247	3	3	10.91	2
	CHIR-090 vs. Blank	993.5	1185	-191.2	40.65	3	3	6.652	3.796
	PmB + CHIR-090 vs. Blank	49195	1185	48010	6247	3	3	10.87	2
	Row 8
	No drug control vs. PmB	1035	101849	-100814	5863	3	3	24.32	2
	No drug control vs. CHIR-090	1035	1065	-29.89	52.92	3	3	0.7989	4
	No drug control vs. PmB + CHIR-090	1035	60871	-59836	7222	3	3	11.72	2
	No drug control vs. Blank	1035	1195	-159.6	65.07	3	3	3.469	3.58
	PmB vs. CHIR-090	101849	1065	100784	5863	3	3	24.31	2
	PmB vs. PmB + CHIR-090	101849	60871	40978	9302	3	3	6.23	3.838
	PmB vs. Blank	101849	1195	100655	5863	3	3	24.28	2
	CHIR-090 vs. PmB + CHIR-090	1065	60871	-59806	7222	3	3	11.71	2
	CHIR-090 vs. Blank	1065	1195	-129.7	65.2	3	3	2.813	3.592
	PmB + CHIR-090 vs. Blank	60871	1195	59677	7222	3	3	11.69	2

## Sheet: Supplementary Figure 6 B
		OM+IM permeabilisation (sytox RFU/OD600nm)
		Exp 1	Exp 2	Exp 3	Exp 1	Exp 2	Exp 3	Exp 1	Exp 2	Exp 3	Exp 1	Exp 2	Exp 3	Exp 1	Exp 2
	Time (minutes)	No drug control			PmB			ACHN-975			PmB+ACHN-975			Blank
	0	733.105	692.89	767.285	734.541	727.187	790.651	693.466	665.553	767.78	730.244	688.562	763.162	1213.47	1181.94
	15	747.735	677.761	816.63	1013.17	1143.14	1203.41	756.247	692.404	816.764	857.688	1088.58	1080.51	1188.11	1069.68
	30	781.745	716.354	828.198	6153.13	7883.08	6520.82	787.946	741.922	861.484	1914.01	1850.65	1552.98	1164.44	1139.02
	45	828.836	765.241	850.331	32134.7	36758.1	44269.2	825.792	786.404	900.048	5169.24	7757.8	5849.57	1196.68	1120.99
	60	860.432	816.536	925.677	54338.6	58760.6	71749.1	875.419	855.31	942.4	13186.4	14673.1	12731.5	1161.3	1130.05
	75	928.427	874.244	978.785	69930.1	78405.1	93329.7	917.937	897.755	996.75	20355.9	24034.2	23656.8	1193.18	1126.86
	90	979.524	952.474	1032.76	82500.2	90962.6	100700	978.916	957.389	1072.28	24409.5	31931.3	32202.9	1181.07	1143.03
	105	1014.66	983.046	1107.36	92152.4	100988	112407	1045.12	991.677	1168.36	29475.4	39914.2	45472.4	1216.97	1093.14
	Within each row, compare columns (simple effects within rows)
	Number of families	8
	Number of comparisons per family	10
	Alpha	0.05
	Tukey's multiple comparisons test	Mean diff.	95.00% CI of diff.	Below threshold?	Summary	Adjusted P Value
	Row 1
	No drug control vs. PmB	-19.7	-150.7 to 111.3	No	ns	0.9533
	No drug control vs. ACHN-975	22.16	-153.9 to 198.2	No	ns	0.9683
	No drug control vs. PmB+ACHN-975	3.771	-131.7 to 139.2	No	ns	>0.9999
	No drug control vs. Blank	-466.6	-608.1 to -325.1	Yes	**	0.0017
	PmB vs. ACHN-975	41.86	-134.4 to 218.1	No	ns	0.7799
	PmB vs. PmB+ACHN-975	23.47	-107.8 to 154.8	No	ns	0.919
	PmB vs. Blank	-446.9	-583.2 to -310.6	Yes	**	0.0018
	ACHN-975 vs. PmB+ACHN-975	-18.39	-194.4 to 157.7	No	ns	0.9835
	ACHN-975 vs. Blank	-488.8	-680.1 to -297.5	Yes	**	0.004
	PmB+ACHN-975 vs. Blank	-470.4	-612.3 to -328.5	Yes	**	0.0017
	Row 2
	No drug control vs. PmB	-372.5	-696.5 to -48.53	Yes	*	0.0323
	No drug control vs. ACHN-975	-7.763	-248.5 to 233.0	No	ns	0.9999
	No drug control vs. PmB+ACHN-975	-261.6	-711.3 to 188.2	No	ns	0.1921
	No drug control vs. Blank	-381.5	-957.1 to 194.1	No	ns	0.1059
	PmB vs. ACHN-975	364.8	39.90 to 689.6	Yes	*	0.0354
	PmB vs. PmB+ACHN-975	111	-326.6 to 548.6	No	ns	0.7653
	PmB vs. Blank	-8.986	-498.2 to 480.2	No	ns	>0.9999
	ACHN-975 vs. PmB+ACHN-975	-253.8	-714.3 to 206.7	No	ns	0.205
	ACHN-975 vs. Blank	-373.8	-1002 to 254.4	No	ns	0.1194
	PmB+ACHN-975 vs. Blank	-120	-633.2 to 393.2	No	ns	0.7352
	Row 3
	No drug control vs. PmB	-6077	-10098 to -2056	Yes	*	0.0223
	No drug control vs. ACHN-975	-21.68	-233.8 to 190.4	No	ns	0.9878
	No drug control vs. PmB+ACHN-975	-997.1	-1754 to -240.0	Yes	*	0.0271
	No drug control vs. Blank	-376.3	-587.1 to -165.5	Yes	*	0.0122
	PmB vs. ACHN-975	6055	2038 to 10072	Yes	*	0.0224
	PmB vs. PmB+ACHN-975	5080	1311 to 8848	Yes	*	0.0267
	PmB vs. Blank	5701	1656 to 9745	Yes	*	0.0256
	ACHN-975 vs. PmB+ACHN-975	-975.4	-1722 to -229.1	Yes	*	0.0272
	ACHN-975 vs. Blank	-354.6	-583.7 to -125.5	Yes	*	0.0178
	PmB+ACHN-975 vs. Blank	620.8	-216.5 to 1458	No	ns	0.0892
	Row 4
	No drug control vs. PmB	-36906	-64108 to -9703	Yes	*	0.0277
	No drug control vs. ACHN-975	-22.61	-215.9 to 170.7	No	ns	0.9775
	No drug control vs. PmB+ACHN-975	-5444	-11394 to 505.5	No	ns	0.0593
	No drug control vs. Blank	-344	-712.8 to 24.69	No	ns	0.0568
	PmB vs. ACHN-975	36883	9683 to 64084	Yes	*	0.0277
	PmB vs. PmB+ACHN-975	31462	6256 to 56667	Yes	*	0.0314
	PmB vs. Blank	36562	9362 to 63761	Yes	*	0.0282
	ACHN-975 vs. PmB+ACHN-975	-5421	-11363 to 520.0	No	ns	0.0596
	ACHN-975 vs. Blank	-321.4	-639.8 to -3.061	Yes	*	0.0489
	PmB+ACHN-975 vs. Blank	5100	-835.8 to 11036	No	ns	0.0669
	Row 5
	No drug control vs. PmB	-60749	-100946 to -20551	Yes	*	0.0224
	No drug control vs. ACHN-975	-23.5	-210.0 to 163.0	No	ns	0.9728
	No drug control vs. PmB+ACHN-975	-12663	-17150 to -8175	Yes	**	0.0069
	No drug control vs. Blank	-278.1	-477.6 to -78.64	Yes	*	0.0212
	PmB vs. ACHN-975	60725	20526 to 100924	Yes	*	0.0224
	PmB vs. PmB+ACHN-975	48086	8757 to 87414	Yes	*	0.0336
	PmB vs. Blank	60470	20271 to 100670	Yes	*	0.0226
	ACHN-975 vs. PmB+ACHN-975	-12639	-17134 to -8145	Yes	**	0.007
	ACHN-975 vs. Blank	-254.6	-419.8 to -89.42	Yes	*	0.0154
	PmB+ACHN-975 vs. Blank	12385	7879 to 16890	Yes	**	0.0073
	Row 6
	No drug control vs. PmB	-79628	-132253 to -27003	Yes	*	0.0223
	No drug control vs. ACHN-975	-10.33	-200.2 to 179.5	No	ns	0.9989
	No drug control vs. PmB+ACHN-975	-21755	-30733 to -12777	Yes	**	0.0093
	No drug control vs. Blank	-232.9	-509.1 to 43.40	No	ns	0.0739
	PmB vs. ACHN-975	79618	26993 to 132242	Yes	*	0.0223
	PmB vs. PmB+ACHN-975	57873	7746 to 107999	Yes	*	0.0373
	PmB vs. Blank	79395	26770 to 132019	Yes	*	0.0225
	ACHN-975 vs. PmB+ACHN-975	-21745	-30723 to -12767	Yes	**	0.0093
	ACHN-975 vs. Blank	-222.5	-498.8 to 53.69	No	ns	0.0817
	PmB+ACHN-975 vs. Blank	21522	12546 to 30498	Yes	**	0.0095
	Row 7
	No drug control vs. PmB	-90399	-130853 to -49945	Yes	*	0.0108
	No drug control vs. ACHN-975	-14.61	-218.2 to 189.0	No	ns	0.9955
	No drug control vs. PmB+ACHN-975	-28526	-48172 to -8881	Yes	*	0.0242
	No drug control vs. Blank	-173.8	-336.4 to -11.15	Yes	*	0.0419
	PmB vs. ACHN-975	90385	49932 to 130837	Yes	*	0.0108
	PmB vs. PmB+ACHN-975	61873	30035 to 93711	Yes	**	0.0081
	PmB vs. Blank	90225	49771 to 130680	Yes	*	0.0108
	ACHN-975 vs. PmB+ACHN-975	-28512	-48154 to -8870	Yes	*	0.0242
	ACHN-975 vs. Blank	-159.2	-379.9 to 61.52	No	ns	0.1123
	PmB+ACHN-975 vs. Blank	28352	8706 to 47999	Yes	*	0.0245
	Row 8
	No drug control vs. PmB	-100814	-145921 to -55708	Yes	*	0.0108
	No drug control vs. ACHN-975	-33.37	-335.3 to 268.6	No	ns	0.9801
	No drug control vs. PmB+ACHN-975	-37252	-73326 to -1179	Yes	*	0.047
	No drug control vs. Blank	-120	-780.4 to 540.3	No	ns	0.596
	PmB vs. ACHN-975	100781	55678 to 145884	Yes	*	0.0108
	PmB vs. PmB+ACHN-975	63562	29336 to 97788	Yes	**	0.006
	PmB vs. Blank	100694	55594 to 145795	Yes	*	0.0108
	ACHN-975 vs. PmB+ACHN-975	-37219	-73289 to -1149	Yes	*	0.0471
	ACHN-975 vs. Blank	-86.67	-615.3 to 441.9	No	ns	0.814
	PmB+ACHN-975 vs. Blank	37132	1066 to 73199	Yes	*	0.0473
	Test details	Mean 1	Mean 2	Mean diff.	SE of diff.	N1	N2	q	DF
	Row 1
	No drug control vs. PmB	731.1	750.8	-19.7	29.39	3	3	0.9479	3.98
	No drug control vs. ACHN-975	731.1	708.9	22.16	37.32	3	3	0.8397	3.594
	No drug control vs. PmB+ACHN-975	731.1	727.3	3.771	30.47	3	3	0.175	4
	No drug control vs. Blank	731.1	1198	-466.6	26.66	3	2	24.75	2.996
	PmB vs. ACHN-975	750.8	708.9	41.86	36.5	3	3	1.622	3.455
	PmB vs. PmB+ACHN-975	750.8	727.3	23.47	29.45	3	3	1.127	3.978
	PmB vs. Blank	750.8	1198	-446.9	25.5	3	2	24.79	2.968
	ACHN-975 vs. PmB+ACHN-975	708.9	727.3	-18.39	37.37	3	3	0.6959	3.601
	ACHN-975 vs. Blank	708.9	1198	-488.8	34.34	3	2	20.13	2.81
	PmB+ACHN-975 vs. Blank	727.3	1198	-470.4	26.73	3	2	24.89	2.997
	Row 2
	No drug control vs. PmB	747.4	1120	-372.5	68.98	3	3	7.638	3.619
	No drug control vs. ACHN-975	747.4	755.1	-7.763	53.82	3	3	0.204	3.952
	No drug control vs. PmB+ACHN-975	747.4	1009	-261.6	85.62	3	3	4.32	3.041
	No drug control vs. Blank	747.4	1129	-381.5	71.51	3	2	7.545	1.925
	PmB vs. ACHN-975	1120	755.1	364.8	66.63	3	3	7.742	3.402
	PmB vs. PmB+ACHN-975	1120	1009	111	94.2	3	3	1.666	3.69
	PmB vs. Blank	1120	1129	-8.986	81.59	3	2	0.1558	2.568
	ACHN-975 vs. PmB+ACHN-975	755.1	1009	-253.8	83.74	3	3	4.286	2.857
	ACHN-975 vs. Blank	755.1	1129	-373.8	69.25	3	2	7.633	1.752
	PmB+ACHN-975 vs. Blank	1009	1129	-120	96.07	3	2	1.766	2.971
	Row 3
	No drug control vs. PmB	775.4	6852	-6077	527.2	3	3	16.3	2.015
	No drug control vs. ACHN-975	775.4	797.1	-21.68	47.59	3	3	0.6444	3.98
	No drug control vs. PmB+ACHN-975	775.4	1773	-997.1	115.9	3	3	12.16	2.337
	No drug control vs. Blank	775.4	1152	-376.3	34.84	3	2	15.27	2.541
	PmB vs. ACHN-975	6852	797.1	6055	527.3	3	3	16.24	2.018
	PmB vs. PmB+ACHN-975	6852	1773	5080	537.8	3	3	13.36	2.179
	PmB vs. Blank	6852	1152	5701	526.3	3	2	15.32	2.002
	ACHN-975 vs. PmB+ACHN-975	797.1	1773	-975.4	116.6	3	3	11.83	2.388
	ACHN-975 vs. Blank	797.1	1152	-354.6	37.06	3	2	13.53	2.48
	PmB+ACHN-975 vs. Blank	1773	1152	620.8	112	3	2	7.838	2.052
	Row 4
	No drug control vs. PmB	814.8	37721	-36906	3536	3	3	14.76	2
	No drug control vs. ACHN-975	814.8	837.4	-22.61	41.98	3	3	0.7617	3.748
	No drug control vs. PmB+ACHN-975	814.8	6259	-5444	775.2	3	3	9.932	2.004
	No drug control vs. Blank	814.8	1159	-344	45.66	3	2	10.66	1.92
	PmB vs. ACHN-975	37721	837.4	36883	3536	3	3	14.75	2
	PmB vs. PmB+ACHN-975	37721	6259	31462	3620	3	3	12.29	2.192
	PmB vs. Blank	37721	1159	36562	3536	3	2	14.62	2
	ACHN-975 vs. PmB+ACHN-975	837.4	6259	-5421	775.5	3	3	9.887	2.007
	ACHN-975 vs. Blank	837.4	1159	-321.4	50.42	3	2	9.015	2.423
	PmB+ACHN-975 vs. Blank	6259	1159	5100	775.7	3	2	9.298	2.01
	Row 5
	No drug control vs. PmB	867.5	61616	-60749	5225	3	3	16.44	2
	No drug control vs. ACHN-975	867.5	891	-23.5	41.21	3	3	0.8063	3.869
	No drug control vs. PmB+ACHN-975	867.5	13530	-12663	587.1	3	3	30.5	2.012
	No drug control vs. Blank	867.5	1146	-278.1	35.35	3	2	11.13	2.764
	PmB vs. ACHN-975	61616	891	60725	5225	3	3	16.44	2
	PmB vs. PmB+ACHN-975	61616	13530	48086	5258	3	3	12.93	2.05
	PmB vs. Blank	61616	1146	60470	5225	3	2	16.37	2
	ACHN-975 vs. PmB+ACHN-975	891	13530	-12639	586.9	3	3	30.46	2.008
	ACHN-975 vs. Blank	891	1146	-254.6	30.62	3	2	11.76	2.93
	PmB+ACHN-975 vs. Blank	13530	1146	12385	586.5	3	2	29.86	2.003
	Row 6
	No drug control vs. PmB	927.2	80555	-79628	6840	3	3	16.46	2
	No drug control vs. ACHN-975	927.2	937.5	-10.33	42.7	3	3	0.3421	4
	No drug control vs. PmB+ACHN-975	927.2	22682	-21755	1169	3	3	26.33	2.003
	No drug control vs. Blank	927.2	1160	-232.9	44.84	3	2	7.344	2.489
	PmB vs. ACHN-975	80555	937.5	79618	6840	3	3	16.46	2
	PmB vs. PmB+ACHN-975	80555	22682	57873	6939	3	3	11.79	2.117
	PmB vs. Blank	80555	1160	79395	6840	3	2	16.42	2
	ACHN-975 vs. PmB+ACHN-975	937.5	22682	-21745	1169	3	3	26.31	2.003
	ACHN-975 vs. Blank	937.5	1160	-222.5	44.85	3	2	7.017	2.49
	PmB+ACHN-975 vs. Blank	22682	1160	21522	1169	3	2	26.04	2.003
	Row 7
	No drug control vs. PmB	988.3	91387	-90399	5258	3	3	24.31	2
	No drug control vs. ACHN-975	988.3	1003	-14.61	42.42	3	3	0.487	3.491
	No drug control vs. PmB+ACHN-975	988.3	29515	-28526	2554	3	3	15.8	2
	No drug control vs. Blank	988.3	1162	-173.8	30.3	3	2	8.112	2.951
	PmB vs. ACHN-975	91387	1003	90385	5258	3	3	24.31	2
	PmB vs. PmB+ACHN-975	91387	29515	61873	5845	3	3	14.97	2.894
	PmB vs. Blank	91387	1162	90225	5258	3	2	24.27	2
	ACHN-975 vs. PmB+ACHN-975	1003	29515	-28512	2554	3	3	15.79	2.001
	ACHN-975 vs. Blank	1003	1162	-159.2	40.06	3	2	5.619	2.851
	PmB+ACHN-975 vs. Blank	29515	1162	28352	2554	3	2	15.7	2
	Row 8
	No drug control vs. PmB	1035	101849	-100814	5863	3	3	24.32	2
	No drug control vs. ACHN-975	1035	1068	-33.37	64.25	3	3	0.7345	3.616
	No drug control vs. PmB+ACHN-975	1035	38287	-37252	4689	3	3	11.23	2
	No drug control vs. Blank	1035	1155	-120	72.28	3	2	2.349	1.743
	PmB vs. ACHN-975	101849	1068	100781	5863	3	3	24.31	2
	PmB vs. PmB+ACHN-975	101849	38287	63562	7507	3	3	11.97	3.816
	PmB vs. Blank	101849	1155	100694	5863	3	2	24.29	2
	ACHN-975 vs. PmB+ACHN-975	1068	38287	-37219	4689	3	3	11.22	2
	ACHN-975 vs. Blank	1068	1155	-86.67	81.06	3	2	1.512	2.341
	PmB+ACHN-975 vs. Blank	38287	1155	37132	4689	3	2	11.2	2.001

## Sheet: Supplementary Figure 6 C
		OM+IM permeabilisation (sytox RFU/OD600nm)
		Exp 1	Exp 2	Exp 3	Exp 1	Exp 2	Exp 3	Exp 1	Exp 2	Exp 3	Exp 1	Exp 2	Exp 3	Exp 1	Exp 2	Exp 3
	Time (minutes)	No drug control			PmB			G907			PmB+G907			Blank
	0	600.191	657.795	824.464	613.63	837.659	837.659	593.943	638.1	788.057	627.837	843.323	843.323	1006.38	986.999	1122.27
	15	649.15	720.475	926.806	1114.8	1465.29	1465.29	623.838	688.144	874.456	979.939	1201.02	1201.02	956.551	991.019	1128.96
	30	652.419	763.393	966.217	15610	3980.78	3980.78	632.404	741.048	893.361	2144.63	1862.24	1862.24	964.597	973.185	1138.42
	45	713.896	833.977	987.877	42288	29346.2	29346.2	686.646	790.15	924.733	7480.87	5130.42	5130.42	985.059	988.378	1146.44
	60	785.401	894.834	986.312	60278	55315.3	55315.3	737.816	839.558	952.195	21890.6	10760.8	10760.8	960.984	977.35	1158.94
	75	826.066	973.907	1050.36	69085	76028	76028	773.545	906.841	1044.57	39827.2	24437.7	24437.7	965.404	993.452	1158
	90	923.709	1038.73	1094.65	71981	81663.2	81663.2	846.8	947.337	1047.01	49319.2	43433.1	43433.1	952.944	1013.97	1174.59
	105	961.505	1108.31	1126.45	78335	82228.3	82228.3	885.021	1040.77	1129.43	60215.2	59560.6	59560.6	973.441	992.423	1206.3
	120	1071.65	1163.3	1198.14	87831	81483	81483	948.721	1085.89	1183.64	73859.9	71599.6	71599.6	989.51	1030.99	1189.52
	Within each row, compare columns (simple effects within rows)
	Number of families	9
	Number of comparisons per family	10
	Alpha	0.05
	Tukey's multiple comparisons test	Mean diff.	95.00% CI of diff.	Below threshold?	Summary	Adjusted P Value
	Row 1
	No drug control vs. PmB	-68.83	-518.1 to 380.5	No	ns	0.9498
	No drug control vs. G907	20.78	-379.9 to 421.5	No	ns	0.999
	No drug control vs. PmB+G907	-77.34	-515.8 to 361.1	No	ns	0.9223
	No drug control vs. Blank	-344.4	-734.2 to 45.40	No	ns	0.0712
	PmB vs. G907	89.62	-345.2 to 524.4	No	ns	0.8669
	PmB vs. PmB+G907	-8.512	-469.5 to 452.5	No	ns	>0.9999
	PmB vs. Blank	-275.6	-714.4 to 163.2	No	ns	0.166
	G907 vs. PmB+G907	-98.13	-519.2 to 322.9	No	ns	0.8197
	G907 vs. Blank	-365.2	-704.4 to -26.02	Yes	*	0.0398
	PmB+G907 vs. Blank	-267.1	-686.6 to 152.5	No	ns	0.1635
	Row 2
	No drug control vs. PmB	-583	-1257 to 91.34	No	ns	0.0772
	No drug control vs. G907	36.66	-464.6 to 538.0	No	ns	0.9965
	No drug control vs. PmB+G907	-361.8	-859.9 to 136.2	No	ns	0.1313
	No drug control vs. Blank	-260	-742.3 to 222.2	No	ns	0.246
	PmB vs. G907	619.6	-56.26 to 1296	No	ns	0.0643
	PmB vs. PmB+G907	221.1	-455.8 to 898.1	No	ns	0.5727
	PmB vs. Blank	322.9	-396.7 to 1043	No	ns	0.2989
	G907 vs. PmB+G907	-398.5	-866.5 to 69.49	No	ns	0.0832
	G907 vs. Blank	-296.7	-730.3 to 136.9	No	ns	0.1461
	PmB+G907 vs. Blank	101.8	-323.6 to 527.2	No	ns	0.7901
	Row 3
	No drug control vs. PmB	-7063	-36859 to 22732	No	ns	0.5302
	No drug control vs. G907	38.41	-501.0 to 577.8	No	ns	0.9966
	No drug control vs. PmB+G907	-1162	-1747 to -577.4	Yes	**	0.0043
	No drug control vs. Blank	-231.4	-765.0 to 302.2	No	ns	0.3717
	PmB vs. G907	7102	-22703 to 36907	No	ns	0.527
	PmB vs. PmB+G907	5901	-23893 to 35695	No	ns	0.6353
	PmB vs. Blank	6832	-22982 to 36646	No	ns	0.5497
	G907 vs. PmB+G907	-1201	-1751 to -650.8	Yes	**	0.0033
	G907 vs. Blank	-269.8	-707.8 to 168.2	No	ns	0.1941
	PmB+G907 vs. Blank	931	382.7 to 1479	Yes	*	0.0102
	Row 4
	No drug control vs. PmB	-32815	-65987 to 356.7	No	ns	0.0511
	No drug control vs. G907	44.74	-427.1 to 516.5	No	ns	0.9905
	No drug control vs. PmB+G907	-5069	-10990 to 852.3	No	ns	0.0676
	No drug control vs. Blank	-194.7	-652.4 to 263.0	No	ns	0.4
	PmB vs. G907	32860	-316.9 to 66036	No	ns	0.0509
	PmB vs. PmB+G907	27746	-3685 to 59178	No	ns	0.0643
	PmB vs. Blank	32620	-562.4 to 65803	No	ns	0.0517
	G907 vs. PmB+G907	-5113	-11060 to 833.1	No	ns	0.067
	G907 vs. Blank	-239.4	-639.7 to 160.8	No	ns	0.2105
	PmB+G907 vs. Blank	4874	-1105 to 10853	No	ns	0.074
	Row 5
	No drug control vs. PmB	-56081	-68780 to -43381	Yes	**	0.0013
	No drug control vs. G907	45.66	-332.5 to 423.8	No	ns	0.9779
	No drug control vs. PmB+G907	-13582	-42114 to 14950	No	ns	0.1948
	No drug control vs. Blank	-143.6	-527.5 to 240.3	No	ns	0.5333
	PmB vs. G907	56126	43430 to 68822	Yes	**	0.0013
	PmB vs. PmB+G907	42499	19585 to 65413	Yes	**	0.0099
	PmB vs. Blank	55937	43243 to 68632	Yes	**	0.0013
	G907 vs. PmB+G907	-13628	-42158 to 14903	No	ns	0.1937
	G907 vs. Blank	-189.2	-583.4 to 204.9	No	ns	0.3543
	PmB+G907 vs. Blank	13438	-15091 to 41968	No	ns	0.1983
	Row 6
	No drug control vs. PmB	-72764	-90544 to -54983	Yes	**	0.002
	No drug control vs. G907	41.79	-419.8 to 503.3	No	ns	0.9918
	No drug control vs. PmB+G907	-28617	-68075 to 10840	No	ns	0.0919
	No drug control vs. Blank	-88.84	-486.8 to 309.1	No	ns	0.8456
	PmB vs. G907	72805	55035 to 90575	Yes	**	0.002
	PmB vs. PmB+G907	44146	12550 to 75742	Yes	*	0.021
	PmB vs. Blank	72675	54890 to 90460	Yes	**	0.002
	G907 vs. PmB+G907	-28659	-68112 to 10794	No	ns	0.0916
	G907 vs. Blank	-130.6	-584.7 to 323.4	No	ns	0.6961
	PmB+G907 vs. Blank	28529	-10931 to 67988	No	ns	0.0924
	Row 7
	No drug control vs. PmB	-77417	-102238 to -52596	Yes	**	0.0055
	No drug control vs. G907	71.98	-272.1 to 416.0	No	ns	0.8687
	No drug control vs. PmB+G907	-44376	-59454 to -29298	Yes	**	0.0063
	No drug control vs. Blank	-28.14	-411.4 to 355.1	No	ns	0.9959
	PmB vs. G907	77489	52671 to 102306	Yes	**	0.0055
	PmB vs. PmB+G907	33041	14269 to 51813	Yes	**	0.009
	PmB vs. Blank	77389	52575 to 102202	Yes	**	0.0055
	G907 vs. PmB+G907	-44448	-59520 to -29376	Yes	**	0.0063
	G907 vs. Blank	-100.1	-494.1 to 293.9	No	ns	0.7826
	PmB+G907 vs. Blank	44348	29283 to 59413	Yes	**	0.0063
	Row 8
	No drug control vs. PmB	-79865	-89821 to -69909	Yes	****	<0.0001
	No drug control vs. G907	47.02	-365.8 to 459.8	No	ns	0.9785
	No drug control vs. PmB+G907	-58713	-60249 to -57177	Yes	****	<0.0001
	No drug control vs. Blank	8.035	-422.7 to 438.8	No	ns	>0.9999
	PmB vs. G907	79912	69981 to 89843	Yes	****	<0.0001
	PmB vs. PmB+G907	21152	11628 to 30676	Yes	**	0.0099
	PmB vs. Blank	79873	69947 to 89800	Yes	****	<0.0001
	G907 vs. PmB+G907	-58760	-60210 to -57311	Yes	****	<0.0001
	G907 vs. Blank	-38.98	-498.8 to 420.8	No	ns	0.9939
	PmB+G907 vs. Blank	58721	57286 to 60157	Yes	****	<0.0001
	Row 9
	No drug control vs. PmB	-82455	-98726 to -66183	Yes	***	0.0005
	No drug control vs. G907	71.61	-330.2 to 473.4	No	ns	0.8743
	No drug control vs. PmB+G907	-71209	-76980 to -65438	Yes	****	<0.0001
	No drug control vs. Blank	74.35	-279.4 to 428.1	No	ns	0.8278
	PmB vs. G907	82526	66276 to 98777	Yes	***	0.0005
	PmB vs. PmB+G907	11246	-2545 to 25037	No	ns	0.0797
	PmB vs. Blank	82529	66273 to 98785	Yes	***	0.0005
	G907 vs. PmB+G907	-71280	-76994 to -65566	Yes	****	<0.0001
	G907 vs. Blank	2.742	-406.3 to 411.7	No	ns	>0.9999
	PmB+G907 vs. Blank	71283	65553 to 77013	Yes	****	<0.0001
	Test details	Mean 1	Mean 2	Mean diff.	SE of diff.	N1	N2	q	DF
	Row 1
	No drug control vs. PmB	694.2	763	-68.83	100.5	3	3	0.9687	3.957
	No drug control vs. G907	694.2	673.4	20.78	89.29	3	3	0.3292	3.929
	No drug control vs. PmB+G907	694.2	771.5	-77.34	98.39	3	3	1.112	3.983
	No drug control vs. Blank	694.2	1039	-344.4	79.41	3	3	6.134	3.365
	PmB vs. G907	763	673.4	89.62	95.01	3	3	1.334	3.79
	PmB vs. PmB+G907	763	771.5	-8.512	103.6	3	3	0.1162	3.994
	PmB vs. Blank	763	1039	-275.6	85.79	3	3	4.543	3.161
	G907 vs. PmB+G907	673.4	771.5	-98.13	92.79	3	3	1.496	3.848
	G907 vs. Blank	673.4	1039	-365.2	72.35	3	3	7.138	3.632
	PmB+G907 vs. Blank	771.5	1039	-267.1	83.32	3	3	4.533	3.235
	Row 2
	No drug control vs. PmB	765.5	1348	-583	143.5	3	3	5.747	3.615
	No drug control vs. G907	765.5	728.8	36.66	112.2	3	3	0.4623	3.959
	No drug control vs. PmB+G907	765.5	1127	-361.8	111.2	3	3	4.603	3.942
	No drug control vs. Blank	765.5	1026	-260	98.52	3	3	3.733	3.38
	PmB vs. G907	1348	728.8	619.6	138.9	3	3	6.308	3.413
	PmB vs. PmB+G907	1348	1127	221.1	138.1	3	3	2.264	3.374
	PmB vs. Blank	1348	1026	322.9	128.2	3	3	3.564	2.781
	G907 vs. PmB+G907	728.8	1127	-398.5	105.3	3	3	5.355	3.998
	G907 vs. Blank	728.8	1026	-296.7	91.77	3	3	4.572	3.583
	PmB+G907 vs. Blank	1127	1026	101.8	90.58	3	3	1.59	3.621
	Row 3
	No drug control vs. PmB	794	7857	-7063	3877	3	3	2.576	2.002
	No drug control vs. G907	794	755.6	38.41	119	3	3	0.4563	3.859
	No drug control vs. PmB+G907	794	1956	-1162	131.5	3	3	12.5	3.998
	No drug control vs. Blank	794	1025	-231.4	107.9	3	3	3.033	3.326
	PmB vs. G907	7857	755.6	7102	3877	3	3	2.59	2.002
	PmB vs. PmB+G907	7857	1956	5901	3878	3	3	2.152	2.002
	PmB vs. Blank	7857	1025	6832	3877	3	3	2.492	2.001
	G907 vs. PmB+G907	755.6	1956	-1201	120.8	3	3	14.06	3.824
	G907 vs. Blank	755.6	1025	-269.8	94.48	3	3	4.038	3.703
	PmB+G907 vs. Blank	1956	1025	931	109.8	3	3	11.99	3.278
	Row 4
	No drug control vs. PmB	845.3	33660	-32815	4315	3	3	10.76	2.001
	No drug control vs. G907	845.3	800.5	44.74	105.1	3	3	0.6022	3.924
	No drug control vs. PmB+G907	845.3	5914	-5069	787.5	3	3	9.103	2.041
	No drug control vs. Blank	845.3	1040	-194.7	95.51	3	3	2.883	3.499
	PmB vs. G907	33660	800.5	32860	4314	3	3	10.77	2.001
	PmB vs. PmB+G907	33660	5914	27746	4384	3	3	8.95	2.132
	PmB vs. Blank	33660	1040	32620	4314	3	3	10.69	2.001
	G907 vs. PmB+G907	800.5	5914	-5113	786.5	3	3	9.194	2.031
	G907 vs. Blank	800.5	1040	-239.4	87.1	3	3	3.888	3.76
	PmB+G907 vs. Blank	5914	1040	4874	785.3	3	3	8.777	2.018
	Row 5
	No drug control vs. PmB	888.8	56970	-56081	1655	3	3	47.91	2.005
	No drug control vs. G907	888.8	843.2	45.66	84.89	3	3	0.7607	3.984
	No drug control vs. PmB+G907	888.8	14471	-13582	3710	3	3	5.177	2.001
	No drug control vs. Blank	888.8	1032	-143.6	86	3	3	2.361	3.969
	PmB vs. G907	56970	843.2	56126	1655	3	3	47.95	2.006
	PmB vs. PmB+G907	56970	14471	42499	4062	3	3	14.8	2.765
	PmB vs. Blank	56970	1032	55937	1655	3	3	47.79	2.006
	G907 vs. PmB+G907	843.2	14471	-13628	3710	3	3	5.194	2.001
	G907 vs. Blank	843.2	1032	-189.2	88.64	3	3	3.019	3.998
	PmB+G907 vs. Blank	14471	1032	13438	3710	3	3	5.122	2.001
	Row 6
	No drug control vs. PmB	950.1	73714	-72764	2315	3	3	44.45	2.003
	No drug control vs. G907	950.1	908.3	41.79	102.3	3	3	0.578	3.886
	No drug control vs. PmB+G907	950.1	29568	-28617	5130	3	3	7.889	2.001
	No drug control vs. Blank	950.1	1039	-88.84	89.12	3	3	1.41	3.967
	PmB vs. G907	73714	908.3	72805	2316	3	3	44.46	2.005
	PmB vs. PmB+G907	73714	29568	44146	5628	3	3	11.09	2.782
	PmB vs. Blank	73714	1039	72675	2315	3	3	44.39	2.003
	G907 vs. PmB+G907	908.3	29568	-28659	5130	3	3	7.9	2.001
	G907 vs. Blank	908.3	1039	-130.6	98.64	3	3	1.873	3.75
	PmB+G907 vs. Blank	29568	1039	28529	5130	3	3	7.864	2.001
	Row 7
	No drug control vs. PmB	1019	78436	-77417	3228	3	3	33.92	2.001
	No drug control vs. G907	1019	947	71.98	76.63	3	3	1.328	3.926
	No drug control vs. PmB+G907	1019	45395	-44376	1963	3	3	31.98	2.003
	No drug control vs. Blank	1019	1047	-28.14	83.08	3	3	0.479	3.735
	PmB vs. G907	78436	947	77489	3228	3	3	33.95	2.001
	PmB vs. PmB+G907	78436	45395	33041	3777	3	3	12.37	3.301
	PmB vs. Blank	78436	1047	77389	3228	3	3	33.9	2.002
	G907 vs. PmB+G907	947	45395	-44448	1963	3	3	32.02	2.003
	G907 vs. Blank	947	1047	-100.1	87.81	3	3	1.613	3.93
	PmB+G907 vs. Blank	45395	1047	44348	1963	3	3	31.95	2.005
	Row 8
	No drug control vs. PmB	1065	80931	-79865	1299	3	3	86.96	2.006
	No drug control vs. G907	1065	1018	47.02	88.49	3	3	0.7514	3.663
	No drug control vs. PmB+G907	1065	59779	-58713	224.4	3	3	370.1	2.228
	No drug control vs. Blank	1065	1057	8.035	91.11	3	3	0.1247	3.579
	PmB vs. G907	80931	1018	79912	1300	3	3	86.95	2.012
	PmB vs. PmB+G907	80931	59779	21152	1316	3	3	22.73	2.113
	PmB vs. Blank	80931	1057	79873	1300	3	3	86.9	2.013
	G907 vs. PmB+G907	1018	59779	-58760	229.6	3	3	361.9	2.424
	G907 vs. Blank	1018	1057	-38.98	103.3	3	3	0.5335	3.992
	PmB+G907 vs. Blank	59779	1057	58721	230.6	3	3	360.1	2.462
	Row 9
	No drug control vs. PmB	1144	83599	-82455	2116	3	3	55.1	2.001
	No drug control vs. G907	1144	1073	71.61	77.88	3	3	1.3	3.121
	No drug control vs. PmB+G907	1144	72353	-71209	754.4	3	3	133.5	2.01
	No drug control vs. Blank	1144	1070	74.35	71.67	3	3	1.467	3.336
	PmB vs. G907	83599	1073	82526	2117	3	3	55.13	2.004
	PmB vs. PmB+G907	83599	72353	11246	2246	3	3	7.081	2.499
	PmB vs. Blank	83599	1070	82529	2117	3	3	55.14	2.003
	G907 vs. PmB+G907	1073	72353	-71280	756.5	3	3	133.3	2.033
	G907 vs. Blank	1073	1070	2.742	91.41	3	3	0.04242	3.951
	PmB+G907 vs. Blank	72353	1070	71283	755.9	3	3	133.4	2.026

## Sheet: Supplementary Figure 6 D
		OM+IM permeabilisation (sytox RFU/OD600nm)
		Exp 1	Exp 2	Exp 3	Exp 1	Exp 2	Exp 3	Exp 1	Exp 2	Exp 1	Exp 2	Exp 3
	Time (minutes)	No treat without glucose			No treat with glucose			PmB without glucose		PmB with glucose
	0	1031.92	1301.63	1038.05	1118.39	1288.76	1075.82	1366.81	1294.78	1311.17	1400.2	1291.61
	15	874.936	1258.92	959.931	1054.18	1272.29	1045.7	1505.61	1364.28	1312.8	1422.86	1427.41
	30	859.399	1292.59	937.675	1048.91	1282.69	1069.04	1920.75	1637.35	3104.99	1954.3	2370.49
	45	902.014	1311.25	965.073	1045.72	1303.34	1163.72	2490.1	1956.25	14235	8151.1	17791
	60	908.051	1345.96	949.518	1097.64	1308.44	1280.96	3115.67	2113.4	35717.5	26401.5	68727.7
	75	883.653	1376.31	946.324	1126.9	1422.44	1357.96	3757.43	2534.36	54760.9	52369.6	102649
	90	910.332	1469.75	948.755	1163.87	1469.32	1464.18	4645.72	3164.04	73094.3	73725	118424
	105	937.529	1553.98	948.437	1225.96	1527.23	1578.31	5522.72	3216.02	89154.7	87434.1	129160
	120	971.325	1555.37	936.857	1245.01	1585.63	1768.66	6092.71	4163.39	107960	104442	142932
	Within each row, compare columns (simple effects within rows)
	Number of families	9
	Number of comparisons per family	6
	Alpha	0.05
	Tukey's multiple comparisons test	Mean diff.	95.00% CI of diff.	Below threshold?	Summary	Adjusted P Value
	Row 1
	No treat MM vs. No treat MM+G	-37.12	-506.7 to 432.4	No	ns	0.9848
	No treat MM vs. PmB MM	-206.9	-727.5 to 313.6	No	ns	0.3313
	No treat MM vs. PmB MM+G	-210.5	-728.9 to 307.9	No	ns	0.3181
	No treat MM+G vs. PmB MM	-169.8	-539.8 to 200.2	No	ns	0.2863
	No treat MM+G vs. PmB MM+G	-173.3	-527.4 to 180.7	No	ns	0.2621
	PmB MM vs. PmB MM+G	-3.536	-274.2 to 267.1	No	ns	0.9998
	Row 2
	No treat MM vs. No treat MM+G	-92.8	-707.9 to 522.3	No	ns	0.902
	No treat MM vs. PmB MM	-403.7	-1070 to 262.1	No	ns	0.1676
	No treat MM vs. PmB MM+G	-356.4	-1059 to 345.9	No	ns	0.2042
	No treat MM+G vs. PmB MM	-310.9	-837.9 to 216.2	No	ns	0.1691
	No treat MM+G vs. PmB MM+G	-263.6	-668.5 to 141.2	No	ns	0.1435
	PmB MM vs. PmB MM+G	47.25	-706.4 to 800.9	No	ns	0.9255
	Row 3
	No treat MM vs. No treat MM+G	-103.7	-817.8 to 610.5	No	ns	0.8995
	No treat MM vs. PmB MM	-749.2	-1811 to 313.1	No	ns	0.1101
	No treat MM vs. PmB MM+G	-1447	-3385 to 491.4	No	ns	0.0984
	No treat MM+G vs. PmB MM	-645.5	-2163 to 871.6	No	ns	0.1798
	No treat MM+G vs. PmB MM+G	-1343	-3503 to 817.3	No	ns	0.1294
	PmB MM vs. PmB MM+G	-697.5	-2655 to 1260	No	ns	0.3968
	Row 4
	No treat MM vs. No treat MM+G	-111.5	-789.1 to 566.1	No	ns	0.8697
	No treat MM vs. PmB MM	-1164	-4286 to 1958	No	ns	0.1998
	No treat MM vs. PmB MM+G	-12333	-31765 to 7099	No	ns	0.1171
	No treat MM+G vs. PmB MM	-1052	-5601 to 3497	No	ns	0.2606
	No treat MM+G vs. PmB MM+G	-12221	-31699 to 7256	No	ns	0.1193
	PmB MM vs. PmB MM+G	-11169	-30375 to 8037	No	ns	0.1383
	Row 5
	No treat MM vs. No treat MM+G	-161.2	-933.3 to 611.0	No	ns	0.7421
	No treat MM vs. PmB MM	-1547	-10093 to 7000	No	ns	0.336
	No treat MM vs. PmB MM+G	-42548	-131503 to 46407	No	ns	0.191
	No treat MM+G vs. PmB MM	-1386	-11710 to 8939	No	ns	0.3878
	No treat MM+G vs. PmB MM+G	-42387	-131356 to 46583	No	ns	0.1922
	PmB MM vs. PmB MM+G	-41001	-129739 to 47737	No	ns	0.2029
	Row 6
	No treat MM vs. No treat MM+G	-233.7	-1060 to 592.2	No	ns	0.6144
	No treat MM vs. PmB MM	-2077	-12957 to 8803	No	ns	0.3081
	No treat MM vs. PmB MM+G	-68858	-182307 to 44592	No	ns	0.1265
	No treat MM+G vs. PmB MM	-1843	-14284 to 10597	No	ns	0.3575
	No treat MM+G vs. PmB MM+G	-68624	-182085 to 44837	No	ns	0.1273
	PmB MM vs. PmB MM+G	-66781	-179973 to 46412	No	ns	0.1333
	Row 7
	No treat MM vs. No treat MM+G	-256.2	-1223 to 710.9	No	ns	0.6467
	No treat MM vs. PmB MM	-2795	-16178 to 10587	No	ns	0.2781
	No treat MM vs. PmB MM+G	-87305	-191253 to 16643	No	ns	0.0696
	No treat MM+G vs. PmB MM	-2539	-17749 to 12671	No	ns	0.318
	No treat MM+G vs. PmB MM+G	-87049	-191015 to 16918	No	ns	0.07
	PmB MM vs. PmB MM+G	-84510	-188045 to 19026	No	ns	0.0736
	Row 8
	No treat MM vs. No treat MM+G	-297.2	-1396 to 801.3	No	ns	0.6264
	No treat MM vs. PmB MM	-3223	-25988 to 19543	No	ns	0.3808
	No treat MM vs. PmB MM+G	-100770	-195181 to -6358	Yes	*	0.0441
	No treat MM+G vs. PmB MM	-2926	-27310 to 21459	No	ns	0.4202
	No treat MM+G vs. PmB MM+G	-100473	-194910 to -6035	Yes	*	0.0444
	PmB MM vs. PmB MM+G	-97547	-190847 to -4247	Yes	*	0.0459
	Row 9
	No treat MM vs. No treat MM+G	-378.6	-1443 to 685.8	No	ns	0.5177
	No treat MM vs. PmB MM	-3974	-22305 to 14358	No	ns	0.2588
	No treat MM vs. PmB MM+G	-117290	-202378 to -32203	Yes	*	0.0269
	No treat MM+G vs. PmB MM	-3595	-22990 to 15800	No	ns	0.2916
	No treat MM+G vs. PmB MM+G	-116912	-202016 to -31808	Yes	*	0.0271
	PmB MM vs. PmB MM+G	-113317	-197549 to -29084	Yes	*	0.028
	Test details	Mean 1	Mean 2	Mean diff.	SE of diff.	N1	N2	q	DF
	Row 1
	No treat MM vs. No treat MM+G	1124	1161	-37.12	110.2	3	3	0.4766	3.665
	No treat MM vs. PmB MM	1124	1331	-206.9	95.92	3	2	3.051	2.572
	No treat MM vs. PmB MM+G	1124	1334	-210.5	94.97	3	3	3.134	2.554
	No treat MM+G vs. PmB MM	1161	1331	-169.8	74.36	3	2	3.229	2.874
	No treat MM+G vs. PmB MM+G	1161	1334	-173.3	73.14	3	3	3.352	2.987
	PmB MM vs. PmB MM+G	1331	1334	-3.536	49.13	2	3	0.1018	2.527
	Row 2
	No treat MM vs. No treat MM+G	1031	1124	-92.8	138.1	3	3	0.9506	3.393
	No treat MM vs. PmB MM	1031	1435	-403.7	136.2	3	2	4.191	2.945
	No treat MM vs. PmB MM+G	1031	1388	-356.4	122.3	3	3	4.121	2.41
	No treat MM+G vs. PmB MM	1124	1435	-310.9	102.4	3	2	4.292	2.749
	No treat MM+G vs. PmB MM+G	1124	1388	-263.6	83.08	3	3	4.487	2.959
	PmB MM vs. PmB MM+G	1435	1388	47.25	79.98	2	3	0.8355	1.579
	Row 3
	No treat MM vs. No treat MM+G	1030	1134	-103.7	152.8	3	3	0.9592	3.146
	No treat MM vs. PmB MM	1030	1779	-749.2	194.5	3	2	5.446	2.553
	No treat MM vs. PmB MM+G	1030	2477	-1447	361.8	3	3	5.654	2.613
	No treat MM+G vs. PmB MM	1134	1779	-645.5	160.2	3	2	5.697	1.574
	No treat MM+G vs. PmB MM+G	1134	2477	-1343	344.6	3	3	5.512	2.197
	PmB MM vs. PmB MM+G	1779	2477	-697.5	365	2	3	2.703	2.608
	Row 4
	No treat MM vs. No treat MM+G	1059	1171	-111.5	147.4	3	3	1.07	3.226
	No treat MM vs. PmB MM	1059	2223	-1164	295.7	3	2	5.566	1.468
	No treat MM vs. PmB MM+G	1059	13392	-12333	2817	3	3	6.191	2.008
	No treat MM+G vs. PmB MM	1171	2223	-1052	277.1	3	2	5.37	1.158
	No treat MM+G vs. PmB MM+G	1171	13392	-12221	2815	3	3	6.139	2.003
	PmB MM vs. PmB MM+G	2223	13392	-11169	2827	2	3	5.587	2.036
	Row 5
	No treat MM vs. No treat MM+G	1068	1229	-161.2	154.5	3	3	1.476	2.856
	No treat MM vs. PmB MM	1068	2615	-1547	520.2	3	2	4.205	1.158
	No treat MM vs. PmB MM+G	1068	43616	-42548	12842	3	3	4.686	2
	No treat MM+G vs. PmB MM	1229	2615	-1386	505.5	3	2	3.876	1.035
	No treat MM+G vs. PmB MM+G	1229	43616	-42387	12841	3	3	4.668	2
	PmB MM vs. PmB MM+G	2615	43616	-41001	12851	2	3	4.512	2.006
	Row 6
	No treat MM vs. No treat MM+G	1069	1302	-233.7	179	3	3	1.847	3.207
	No treat MM vs. PmB MM	1069	3146	-2077	630.8	3	2	4.657	1.13
	No treat MM vs. PmB MM+G	1069	69927	-68858	16377	3	3	5.946	2
	No treat MM+G vs. PmB MM	1302	3146	-1843	618.1	3	2	4.218	1.043
	No treat MM+G vs. PmB MM+G	1302	69927	-68624	16376	3	3	5.926	2
	PmB MM vs. PmB MM+G	3146	69927	-66781	16387	2	3	5.763	2.006
	Row 7
	No treat MM vs. No treat MM+G	1110	1366	-256.2	206.7	3	3	1.752	3.141
	No treat MM vs. PmB MM	1110	3905	-2795	762.5	3	2	5.184	1.12
	No treat MM vs. PmB MM+G	1110	88414	-87305	15007	3	3	8.227	2.001
	No treat MM+G vs. PmB MM	1366	3905	-2539	747.7	3	2	4.803	1.037
	No treat MM+G vs. PmB MM+G	1366	88414	-87049	15006	3	3	8.204	2
	PmB MM vs. PmB MM+G	3905	88414	-84510	15024	2	3	7.955	2.01
	Row 8
	No treat MM vs. No treat MM+G	1147	1444	-297.2	231.5	3	3	1.816	3.074
	No treat MM vs. PmB MM	1147	4369	-3223	1171	3	2	3.891	1.063
	No treat MM vs. PmB MM+G	1147	101916	-100770	13633	3	3	10.45	2.001
	No treat MM+G vs. PmB MM	1444	4369	-2926	1159	3	2	3.571	1.018
	No treat MM+G vs. PmB MM+G	1444	101916	-100473	13631	3	3	10.42	2
	PmB MM vs. PmB MM+G	4369	101916	-97547	13680	2	3	10.08	2.029
	Row 9
	No treat MM vs. No treat MM+G	1155	1533	-378.6	252.6	3	3	2.119	3.743
	No treat MM vs. PmB MM	1155	5128	-3974	985.3	3	2	5.703	1.087
	No treat MM vs. PmB MM+G	1155	118445	-117290	12287	3	3	13.5	2.001
	No treat MM+G vs. PmB MM	1533	5128	-3595	976.8	3	2	5.205	1.051
	No treat MM+G vs. PmB MM+G	1533	118445	-116912	12287	3	3	13.46	2.001
	PmB MM vs. PmB MM+G	5128	118445	-113317	12324	2	3	13	2.025

## Sheet: Supplementary Figure 6 E
		OM+IM permeabilisation (sytox RFU/OD600nm)
		Exp 1	Exp 2	Exp 3	Exp 1	Exp 2	Exp 3	Exp 1	Exp 2	Exp 3	Exp 1	Exp 2	Exp 3
	Time (minutes)	No drug			PmB			CHIR-090			PmB + CHIR-090
	0	2344.74	1484.85	1265.95	2622.83	1732.95	1436.65	2505.07	1382.86	1272.92	2593.65	1720.88	1437.37
	15	2118.77	1395.22	1167.17	2553.69	1776.93	1591.65	2271.63	1330.09	1206.5	2647.63	1914.78	1612.27
	30	2146.4	1468.07	1256.95	5892.51	3358.09	8147.85	2294.67	1451.61	1273.68	3162.28	3413.39	2951.89
	45	2232.63	1633.38	1486.25	23471.5	18633.7	53514.2	2340.97	1567.07	1436.27	3722.58	6211.98	4991.14
	60	2300.77	1762.34	1575.07	53817.3	39087.9	81242.8	2445.01	1678.2	1605.39	4484.77	7694.87	6753.69
	75	2406.34	1880.23	1806.04	81654.5	47993.9	95360.3	2559.19	1824.5	1801.05	5739.21	8123.07	8644.28
	90	2489.95	1995.02	1872.96	93919.6	56914.1	105441	2684.02	1890.07	1833.31	6844.48	10852.2	10342.2
	105	2618.83	2000.52	1919.84	105498	64206.7	113836	2726.64	1868.14	2060.45	8930.61	12595.2	12528
	120	2662.13	2107.97	2148.99	116952	69022.9	124267	2728.58	2197.44	1973.1	10770	13236.4	11902.5
	Within each row, compare columns (simple effects within rows)
	Number of families	9
	Number of comparisons per family	6
	Alpha	0.05
	Tukey's multiple comparisons test	Mean diff.	95.00% CI of diff.	Below threshold?	Summary	Adjusted P Value
	Row 1
	No drug vs. PmB	-232.3	-2214 to 1749	No	ns	0.9599
	No drug vs. CHIR-090	-21.77	-2144 to 2100	No	ns	>0.9999
	No drug vs. PmB + CHIR-090	-218.8	-2172 to 1734	No	ns	0.9647
	PmB vs. CHIR-090	210.5	-1962 to 2383	No	ns	0.9762
	PmB vs. PmB + CHIR-090	13.51	-2015 to 2042	No	ns	>0.9999
	CHIR-090 vs. PmB + CHIR-090	-197	-2352 to 1958	No	ns	0.9796
	Row 2
	No drug vs. PmB	-413.7	-2088 to 1261	No	ns	0.7556
	No drug vs. CHIR-090	-42.36	-1864 to 1780	No	ns	0.9996
	No drug vs. PmB + CHIR-090	-497.8	-2213 to 1218	No	ns	0.6662
	PmB vs. CHIR-090	371.3	-1465 to 2208	No	ns	0.8385
	PmB vs. PmB + CHIR-090	-84.14	-1819 to 1651	No	ns	0.9968
	CHIR-090 vs. PmB + CHIR-090	-455.5	-2318 to 1407	No	ns	0.7588
	Row 3
	No drug vs. PmB	-4176	-13207 to 4856	No	ns	0.2168
	No drug vs. CHIR-090	-49.52	-1755 to 1656	No	ns	0.9993
	No drug vs. PmB + CHIR-090	-1552	-3022 to -82.45	Yes	*	0.0433
	PmB vs. CHIR-090	4126	-4731 to 12983	No	ns	0.2194
	PmB vs. PmB + CHIR-090	2624	-6811 to 12059	No	ns	0.4343
	CHIR-090 vs. PmB + CHIR-090	-1503	-3289 to 284.0	No	ns	0.0758
	Row 4
	No drug vs. PmB	-30089	-105628 to 45450	No	ns	0.2569
	No drug vs. CHIR-090	2.656	-1508 to 1513	No	ns	>0.9999
	No drug vs. PmB + CHIR-090	-3191	-7538 to 1155	No	ns	0.0978
	PmB vs. CHIR-090	30092	-45417 to 105600	No	ns	0.2568
	PmB vs. PmB + CHIR-090	26898	-48134 to 101930	No	ns	0.3039
	CHIR-090 vs. PmB + CHIR-090	-3194	-7343 to 955.1	No	ns	0.0916
	Row 5
	No drug vs. PmB	-56170	-141708 to 29368	No	ns	0.1098
	No drug vs. CHIR-090	-30.14	-1468 to 1407	No	ns	0.9997
	No drug vs. PmB + CHIR-090	-4432	-10529 to 1665	No	ns	0.0958
	PmB vs. CHIR-090	56140	-29374 to 141653	No	ns	0.1099
	PmB vs. PmB + CHIR-090	51738	-32974 to 136450	No	ns	0.1261
	CHIR-090 vs. PmB + CHIR-090	-4402	-10297 to 1494	No	ns	0.0929
	Row 6
	No drug vs. PmB	-72972	-170446 to 24502	No	ns	0.0863
	No drug vs. CHIR-090	-30.71	-1350 to 1288	No	ns	0.9996
	No drug vs. PmB + CHIR-090	-5471	-11252 to 309.2	No	ns	0.056
	PmB vs. CHIR-090	72941	-24511 to 170393	No	ns	0.0864
	PmB vs. PmB + CHIR-090	67501	-29326 to 164327	No	ns	0.0989
	CHIR-090 vs. PmB + CHIR-090	-5441	-10987 to 105.9	No	ns	0.0521
	Row 7
	No drug vs. PmB	-83305	-184703 to 18092	No	ns	0.0726
	No drug vs. CHIR-090	-16.49	-1463 to 1430	No	ns	>0.9999
	No drug vs. PmB + CHIR-090	-7227	-15638 to 1184	No	ns	0.0674
	PmB vs. CHIR-090	83289	-18076 to 184654	No	ns	0.0726
	PmB vs. PmB + CHIR-090	76078	-24069 to 176226	No	ns	0.0845
	CHIR-090 vs. PmB + CHIR-090	-7210	-15320 to 899.4	No	ns	0.0637
	Row 8
	No drug vs. PmB	-92334	-198610 to 13942	No	ns	0.0653
	No drug vs. CHIR-090	-38.68	-1446 to 1369	No	ns	0.9994
	No drug vs. PmB + CHIR-090	-9172	-17124 to -1219	Yes	*	0.0374
	PmB vs. CHIR-090	92295	-13966 to 198556	No	ns	0.0654
	PmB vs. PmB + CHIR-090	83162	-22020 to 188344	No	ns	0.0783
	CHIR-090 vs. PmB + CHIR-090	-9133	-16941 to -1324	Yes	*	0.0361
	Row 9
	No drug vs. PmB	-101108	-221128 to 18913	No	ns	0.0692
	No drug vs. CHIR-090	6.661	-1189 to 1202	No	ns	>0.9999
	No drug vs. PmB + CHIR-090	-9663	-14164 to -5163	Yes	**	0.0095
	PmB vs. CHIR-090	101114	-18893 to 221122	No	ns	0.0692
	PmB vs. PmB + CHIR-090	91445	-28245 to 211134	No	ns	0.0832
	CHIR-090 vs. PmB + CHIR-090	-9670	-13990 to -5350	Yes	**	0.0079
	Test details	Mean 1	Mean 2	Mean diff.	SE of diff.	N1	N2	q	DF
	Row 1
	No drug vs. PmB	1699	1931	-232.3	485.2	3	3	0.6771	3.975
	No drug vs. CHIR-090	1699	1720	-21.77	513.2	3	3	0.05999	3.879
	No drug vs. PmB + CHIR-090	1699	1917	-218.8	479	3	3	0.6459	3.988
	PmB vs. CHIR-090	1931	1720	210.5	531.1	3	3	0.5606	3.961
	PmB vs. PmB + CHIR-090	1931	1917	13.51	498.1	3	3	0.03836	3.998
	CHIR-090 vs. PmB + CHIR-090	1720	1917	-197	525.4	3	3	0.5303	3.941
	Row 2
	No drug vs. PmB	1560	1974	-413.7	411.3	3	3	1.423	3.997
	No drug vs. CHIR-090	1560	1603	-42.36	442.1	3	3	0.1355	3.903
	No drug vs. PmB + CHIR-090	1560	2058	-497.8	420.4	3	3	1.675	3.981
	PmB vs. CHIR-090	1974	1603	371.3	447.2	3	3	1.174	3.932
	PmB vs. PmB + CHIR-090	1974	2058	-84.14	425.8	3	3	0.2794	3.993
	CHIR-090 vs. PmB + CHIR-090	1603	2058	-455.5	455.6	3	3	1.414	3.968
	Row 3
	No drug vs. PmB	1624	5799	-4176	1409	3	3	4.19	2.15
	No drug vs. CHIR-090	1624	1673	-49.52	413.7	3	3	0.1693	3.902
	No drug vs. PmB + CHIR-090	1624	3176	-1552	299.6	3	3	7.325	2.932
	PmB vs. CHIR-090	5799	1673	4126	1419	3	3	4.113	2.207
	PmB vs. PmB + CHIR-090	5799	3176	2624	1390	3	3	2.67	2.037
	CHIR-090 vs. PmB + CHIR-090	1673	3176	-1503	342	3	3	6.214	2.695
	Row 4
	No drug vs. PmB	1784	31873	-30089	10913	3	3	3.899	2.002
	No drug vs. CHIR-090	1784	1781	2.656	363	3	3	0.01035	3.832
	No drug vs. PmB + CHIR-090	1784	4975	-3191	754	3	3	5.985	2.399
	PmB vs. CHIR-090	31873	1781	30092	10914	3	3	3.899	2.003
	PmB vs. PmB + CHIR-090	31873	4975	26898	10934	3	3	3.479	2.017
	CHIR-090 vs. PmB + CHIR-090	1781	4975	-3194	772.1	3	3	5.85	2.603
	Row 5
	No drug vs. PmB	1879	58049	-56170	12354	3	3	6.43	2.001
	No drug vs. CHIR-090	1879	1910	-30.14	345.6	3	3	0.1233	3.835
	No drug vs. PmB + CHIR-090	1879	6311	-4432	977.2	3	3	6.413	2.208
	PmB vs. CHIR-090	58049	1910	56140	12355	3	3	6.426	2.002
	PmB vs. PmB + CHIR-090	58049	6311	51738	12388	3	3	5.906	2.024
	CHIR-090 vs. PmB + CHIR-090	1910	6311	-4402	989.9	3	3	6.289	2.316
	Row 6
	No drug vs. PmB	2031	75003	-72972	14073	3	3	7.333	2.001
	No drug vs. CHIR-090	2031	2062	-30.71	312.5	3	3	0.139	3.731
	No drug vs. PmB + CHIR-090	2031	7502	-5471	914	3	3	8.466	2.178
	PmB vs. CHIR-090	75003	2062	72941	14074	3	3	7.329	2.001
	PmB vs. PmB + CHIR-090	75003	7502	67501	14101	3	3	6.77	2.016
	CHIR-090 vs. PmB + CHIR-090	2062	7502	-5441	928.2	3	3	8.289	2.308
	Row 7
	No drug vs. PmB	2119	85425	-83305	14639	3	3	8.048	2.001
	No drug vs. CHIR-090	2119	2136	-16.49	333.2	3	3	0.07	3.544
	No drug vs. PmB + CHIR-090	2119	9346	-7227	1274	3	3	8.025	2.09
	PmB vs. CHIR-090	85425	2136	83289	14641	3	3	8.045	2.001
	PmB vs. PmB + CHIR-090	85425	9346	76078	14692	3	3	7.323	2.03
	CHIR-090 vs. PmB + CHIR-090	2136	9346	-7210	1289	3	3	7.91	2.19
	Row 8
	No drug vs. PmB	2180	94514	-92334	15345	3	3	8.51	2.001
	No drug vs. CHIR-090	2180	2218	-38.68	341.2	3	3	0.1603	3.897
	No drug vs. PmB + CHIR-090	2180	11351	-9172	1230	3	3	10.54	2.133
	PmB vs. CHIR-090	94514	2218	92295	15346	3	3	8.506	2.001
	PmB vs. PmB + CHIR-090	94514	11351	83162	15391	3	3	7.641	2.025
	CHIR-090 vs. PmB + CHIR-090	2218	11351	-9133	1238	3	3	10.43	2.184
	Row 9
	No drug vs. PmB	2306	103414	-101108	17326	3	3	8.253	2
	No drug vs. CHIR-090	2306	2300	6.661	286.3	3	3	0.0329	3.808
	No drug vs. PmB + CHIR-090	2306	11970	-9663	734.7	3	3	18.6	2.249
	PmB vs. CHIR-090	103414	2300	101114	17326	3	3	8.253	2.001
	PmB vs. PmB + CHIR-090	103414	11970	91445	17339	3	3	7.458	2.007
	CHIR-090 vs. PmB + CHIR-090	2300	11970	-9670	747.1	3	3	18.3	2.391

## Sheet: Supplementary Figure 6 F
		OM+IM permeabilisation (sytox RFU/OD600nm)
		Exp 1	Exp 2	Exp 3	Exp 1	Exp 2	Exp 3	Exp 1	Exp 2	Exp 3	Exp 1	Exp 2	Exp 3
	Time (minutes)	No drug			PmB			ACHN-975			PmB + ACHN-975
	0	2344.74	1484.85	1265.95	2622.83	1732.95	1436.65	2431.77	1358.63	1241.06	2574.68	1642.68	1455.41
	15	2118.77	1395.22	1167.17	2553.69	1776.93	1591.65	2214.38	1241.41	1163.12	2629.5	1810.41	1561.12
	30	2146.4	1468.07	1256.95	5892.51	3358.09	8147.85	2243.98	1330.8	1290.92	3658.23	4618.73	3809.1
	45	2232.63	1633.38	1486.25	23471.5	18633.7	53514.2	2355.36	1456.47	1465.12	6296.62	21244.1	10198.4
	60	2300.77	1762.34	1575.07	53817.3	39087.9	81242.8	2437.1	1556.31	1659.81	8504.61	33297.5	13840.4
	75	2406.34	1880.23	1806.04	81654.5	47993.9	95360.3	2536.34	1692.35	1855.11	10386.8	36821.4	15936.5
	90	2489.95	1995.02	1872.96	93919.6	56914.1	105441	2681.28	1757.46	1839.22	13048	40414.3	17168.9
	105	2618.83	2000.52	1919.84	105498	64206.7	113836	2688.31	1871.85	1970.45	14859.2	42596.8	16338.1
	120	2662.13	2107.97	2148.99	116952	69022.9	124267	2747.28	1857.57	2053.73	16746.6	44096.6	15466.4
	Within each row, compare columns (simple effects within rows)
	Number of families	9
	Number of comparisons per family	6
	Alpha	0.05
	Tukey's multiple comparisons test	Mean diff.	95.00% CI of diff.	Below threshold?	Summary	Adjusted P Value
	Row 1
	No drug vs. PmB	-232.3	-2214 to 1749	No	ns	0.9599
	No drug vs. ACHN-975	21.36	-2042 to 2084	No	ns	>0.9999
	No drug vs. PmB + ACHN-975	-192.4	-2139 to 1755	No	ns	0.9751
	PmB vs. ACHN-975	253.7	-1868 to 2375	No	ns	0.9578
	PmB vs. PmB + ACHN-975	39.88	-1984 to 2063	No	ns	0.9998
	ACHN-975 vs. PmB + ACHN-975	-213.8	-2311 to 1884	No	ns	0.9727
	Row 2
	No drug vs. PmB	-413.7	-2088 to 1261	No	ns	0.7556
	No drug vs. ACHN-975	20.75	-1808 to 1850	No	ns	>0.9999
	No drug vs. PmB + ACHN-975	-440	-2210 to 1330	No	ns	0.7493
	PmB vs. ACHN-975	434.5	-1409 to 2277	No	ns	0.7741
	PmB vs. PmB + ACHN-975	-26.25	-1813 to 1760	No	ns	>0.9999
	ACHN-975 vs. PmB + ACHN-975	-460.7	-2366 to 1444	No	ns	0.7656
	Row 3
	No drug vs. PmB	-4176	-13207 to 4856	No	ns	0.2168
	No drug vs. ACHN-975	1.907	-1689 to 1693	No	ns	>0.9999
	No drug vs. PmB + ACHN-975	-2405	-4047 to -762.8	Yes	*	0.0137
	PmB vs. ACHN-975	4178	-4693 to 13049	No	ns	0.2149
	PmB vs. PmB + ACHN-975	1771	-7150 to 10692	No	ns	0.6566
	ACHN-975 vs. PmB + ACHN-975	-2407	-4163 to -650.4	Yes	*	0.0172
	Row 4
	No drug vs. PmB	-30089	-105628 to 45450	No	ns	0.2569
	No drug vs. ACHN-975	25.11	-1557 to 1607	No	ns	0.9999
	No drug vs. PmB + ACHN-975	-10796	-41671 to 20080	No	ns	0.3141
	PmB vs. ACHN-975	30114	-45384 to 105613	No	ns	0.2565
	PmB vs. PmB + ACHN-975	19293	-43065 to 81652	No	ns	0.4876
	ACHN-975 vs. PmB + ACHN-975	-10821	-41599 to 19958	No	ns	0.3128
	Row 5
	No drug vs. PmB	-56170	-141708 to 29368	No	ns	0.1098
	No drug vs. ACHN-975	-5.013	-1484 to 1474	No	ns	>0.9999
	No drug vs. PmB + ACHN-975	-16668	-68796 to 35460	No	ns	0.3551
	PmB vs. ACHN-975	56165	-29343 to 141673	No	ns	0.1098
	PmB vs. PmB + ACHN-975	39502	-25981 to 104984	No	ns	0.1835
	ACHN-975 vs. PmB + ACHN-975	-16663	-68743 to 35417	No	ns	0.3552
	Row 6
	No drug vs. PmB	-72972	-170446 to 24502	No	ns	0.0863
	No drug vs. ACHN-975	2.937	-1362 to 1368	No	ns	>0.9999
	No drug vs. PmB + ACHN-975	-19017	-74725 to 36691	No	ns	0.3237
	PmB vs. ACHN-975	72975	-24473 to 170423	No	ns	0.0863
	PmB vs. PmB + ACHN-975	53955	-21240 to 129149	No	ns	0.1191
	ACHN-975 vs. PmB + ACHN-975	-19020	-74682 to 36641	No	ns	0.3235
	Row 7
	No drug vs. PmB	-83305	-184703 to 18092	No	ns	0.0726
	No drug vs. ACHN-975	26.65	-1533 to 1586	No	ns	0.9998
	No drug vs. PmB + ACHN-975	-21424	-80400 to 37551	No	ns	0.2955
	PmB vs. ACHN-975	83332	-18023 to 184687	No	ns	0.0725
	PmB vs. PmB + ACHN-975	61881	-16150 to 139912	No	ns	0.0931
	ACHN-975 vs. PmB + ACHN-975	-21451	-80354 to 37451	No	ns	0.2949
	Row 8
	No drug vs. PmB	-92334	-198610 to 13942	No	ns	0.0653
	No drug vs. ACHN-975	2.862	-1393 to 1399	No	ns	>0.9999
	No drug vs. PmB + ACHN-975	-22418	-84779 to 39943	No	ns	0.3002
	PmB vs. ACHN-975	92337	-13925 to 198599	No	ns	0.0653
	PmB vs. PmB + ACHN-975	69916	-11781 to 151612	No	ns	0.0764
	ACHN-975 vs. PmB + ACHN-975	-22421	-84759 to 39916	No	ns	0.3001
	Row 9
	No drug vs. PmB	-101108	-221128 to 18913	No	ns	0.0692
	No drug vs. ACHN-975	86.84	-1336 to 1510	No	ns	0.9921
	No drug vs. PmB + ACHN-975	-23130	-87787 to 41527	No	ns	0.3022
	PmB vs. ACHN-975	101195	-18797 to 221187	No	ns	0.0691
	PmB vs. PmB + ACHN-975	77978	-15473 to 171429	No	ns	0.0804
	ACHN-975 vs. PmB + ACHN-975	-23217	-87821 to 41387	No	ns	0.3005
	Test details	Mean 1	Mean 2	Mean diff.	SE of diff.	N1	N2	q	DF
	Row 1
	No drug vs. PmB	1699	1931	-232.3	485.2	3	3	0.6771	3.975
	No drug vs. ACHN-975	1699	1677	21.36	501.9	3	3	0.06019	3.924
	No drug vs. PmB + ACHN-975	1699	1891	-192.4	477.7	3	3	0.5696	3.99
	PmB vs. ACHN-975	1931	1677	253.7	520.1	3	3	0.6897	3.985
	PmB vs. PmB + ACHN-975	1931	1891	39.88	496.8	3	3	0.1135	3.997
	ACHN-975 vs. PmB + ACHN-975	1677	1891	-213.8	513.1	3	3	0.5892	3.968
	Row 2
	No drug vs. PmB	1560	1974	-413.7	411.3	3	3	1.423	3.997
	No drug vs. ACHN-975	1560	1540	20.75	443.4	3	3	0.06618	3.896
	No drug vs. PmB + ACHN-975	1560	2000	-440	431.8	3	3	1.441	3.946
	PmB vs. ACHN-975	1974	1540	434.5	448.5	3	3	1.37	3.927
	PmB vs. PmB + ACHN-975	1974	2000	-26.25	437	3	3	0.08496	3.967
	ACHN-975 vs. PmB + ACHN-975	1540	2000	-460.7	467.4	3	3	1.394	3.991
	Row 3
	No drug vs. PmB	1624	5799	-4176	1409	3	3	4.19	2.15
	No drug vs. ACHN-975	1624	1622	1.907	410.9	3	3	0.006562	3.915
	No drug vs. PmB + ACHN-975	1624	4029	-2405	401.2	3	3	8.478	3.956
	PmB vs. ACHN-975	5799	1622	4178	1418	3	3	4.166	2.202
	PmB vs. PmB + ACHN-975	5799	4029	1771	1415	3	3	1.77	2.185
	ACHN-975 vs. PmB + ACHN-975	1622	4029	-2407	431.1	3	3	7.896	3.993
	Row 4
	No drug vs. PmB	1784	31873	-30089	10913	3	3	3.899	2.002
	No drug vs. ACHN-975	1784	1759	25.11	375.5	3	3	0.09455	3.745
	No drug vs. PmB + ACHN-975	1784	12580	-10796	4482	3	3	3.406	2.01
	PmB vs. ACHN-975	31873	1759	30114	10914	3	3	3.902	2.003
	PmB vs. PmB + ACHN-975	31873	12580	19293	11793	3	3	2.314	2.655
	ACHN-975 vs. PmB + ACHN-975	1759	12580	-10821	4486	3	3	3.411	2.018
	Row 5
	No drug vs. PmB	1879	58049	-56170	12354	3	3	6.43	2.001
	No drug vs. ACHN-975	1879	1884	-5.013	353	3	3	0.02008	3.781
	No drug vs. PmB + ACHN-975	1879	18548	-16668	7537	3	3	3.127	2.003
	PmB vs. ACHN-975	58049	1884	56165	12355	3	3	6.429	2.002
	PmB vs. PmB + ACHN-975	58049	18548	39502	14468	3	3	3.861	3.307
	ACHN-975 vs. PmB + ACHN-975	1884	18548	-16663	7539	3	3	3.126	2.005
	Row 6
	No drug vs. PmB	2031	75003	-72972	14073	3	3	7.333	2.001
	No drug vs. ACHN-975	2031	2028	2.937	320.2	3	3	0.01297	3.663
	No drug vs. PmB + ACHN-975	2031	21048	-19017	8050	3	3	3.341	2.002
	PmB vs. ACHN-975	75003	2028	72975	14075	3	3	7.333	2.001
	PmB vs. PmB + ACHN-975	75003	21048	53955	16211	3	3	4.707	3.182
	ACHN-975 vs. PmB + ACHN-975	2028	21048	-19020	8052	3	3	3.341	2.004
	Row 7
	No drug vs. PmB	2119	85425	-83305	14639	3	3	8.048	2.001
	No drug vs. ACHN-975	2119	2093	26.65	350.4	3	3	0.1076	3.4
	No drug vs. PmB + ACHN-975	2119	23544	-21424	8521	3	3	3.556	2.002
	PmB vs. ACHN-975	85425	2093	83332	14641	3	3	8.049	2.002
	PmB vs. PmB + ACHN-975	85425	23544	61881	16936	3	3	5.167	3.215
	ACHN-975 vs. PmB + ACHN-975	2093	23544	-21451	8524	3	3	3.559	2.005
	Row 8
	No drug vs. PmB	2180	94514	-92334	15345	3	3	8.51	2.001
	No drug vs. ACHN-975	2180	2177	2.862	339	3	3	0.01194	3.91
	No drug vs. PmB + ACHN-975	2180	24598	-22418	9012	3	3	3.518	2.002
	PmB vs. ACHN-975	94514	2177	92337	15346	3	3	8.51	2.001
	PmB vs. PmB + ACHN-975	94514	24598	69916	17793	3	3	5.557	3.233
	ACHN-975 vs. PmB + ACHN-975	2177	24598	-22421	9013	3	3	3.518	2.003
	Row 9
	No drug vs. PmB	2306	103414	-101108	17326	3	3	8.253	2
	No drug vs. ACHN-975	2306	2220	86.84	323.5	3	3	0.3797	3.466
	No drug vs. PmB + ACHN-975	2306	25437	-23130	9339	3	3	3.503	2.001
	PmB vs. ACHN-975	103414	2220	101195	17327	3	3	8.259	2.001
	PmB vs. PmB + ACHN-975	103414	25437	77978	19681	3	3	5.603	3.071
	ACHN-975 vs. PmB + ACHN-975	2220	25437	-23217	9341	3	3	3.515	2.003
