# Supplementary material for: Polymyxin B lethality requires energy-dependent outer membrane disruption
Source: Nat Microbiol. 2025 Sep 29;10(11):2919–33. doi: 10.1038/s41564-025-02133-1 (PMC12578643; doi:10.1038/s41564-025-02133-1)
Supplement: Supplementary file 9 — Statistical source data. [file 41564_2025_2133_MOESM9_ESM.xlsx]

## Sheet: Supplementary Figure 7
		Log10 CFU/ml
		Exp 1	Exp 2	Exp 1	Exp 2	Exp 1	Exp 2
	Time (minutes)	No Treatment with glucose		PMBN with glucose		EDTA with glucose
	0	8	7.9	8	7.9	8	7.9
	15	8	8.18	8.41	7.7	7.9	8.2
	30	8.04	8.11	8.4	7.9	8.26	7.7
	60	7.7	8	8.23	8.2	8.2	8.04
	120	8.48	8.38	8.08	8.4	8	8.23
