# Supplementary material for: Polymyxin B lethality requires energy-dependent outer membrane disruption
Source: Nat Microbiol. 2025 Sep 29;10(11):2919–33. doi: 10.1038/s41564-025-02133-1 (PMC12578643; doi:10.1038/s41564-025-02133-1)
Supplement: Supplementary file 10 — Statistical source data. [file 41564_2025_2133_MOESM10_ESM.xlsx]

## Sheet: Figure 1 A
		Log10 CFU/ml
		Exp 1	Exp 2	Exp 3	Exp 1	Exp 2	Exp 3	Exp 1	Exp 2	Exp 3	Exp 1	Exp 2	Exp 3
	Time (minutes)	Exponential phase PmB with Glucose			Stationary phase PmB with Glucose			Exponential phase PmB without Glucose			Stationary phase without Glucose
	0	7.85733	7.82607	7.89209	8.59106	8.50515	8.5563	7.91381	7.89209	7.82607	8.70757	8.50515	8.53148
	15	5.04139	5.20412	3.69897	8.14613	8.39794	8.39794	5.70757	5.6902	5.62325	8.49136	8.49136	8.51851
	30	4.41497	4.23045	3.30103	6.66276	5.85126	6.36173	5.39794	5.30103	5.11394	8.54407	8.36173	8.34242
	60	2	3	2	4.82607	4.85733	4.38021	5.07918	4.90309	4.25527	8.49136	8.38021	8.43136
	120	2	2	2	3.90309	3	2	2	2	2	8.23045	7.87506	8.32222
	Within each row, compare columns (simple effects within rows)
	Number of families	5
	Number of comparisons per family	6
	Alpha	0.05
	Tukey's multiple comparisons test	Mean diff.	95.00% CI of diff.	Below threshold?	Summary	Adjusted P Value
	Row 1
	Exp MM+G vs. Stat MM+G	-0.6923	-0.8247 to -0.5600	Yes	***	0.0002
	Exp MM+G vs. Exp MM	-0.01883	-0.1581 to 0.1204	No	ns	0.9332
	Exp MM+G vs. Stat MM	-0.7229	-1.112 to -0.3343	Yes	*	0.0123
	Stat MM+G vs. Exp MM	0.6735	0.5255 to 0.8216	Yes	***	0.0002
	Stat MM+G vs. Stat MM	-0.03056	-0.3974 to 0.3363	No	ns	0.9652
	Exp MM vs. Stat MM	-0.7041	-1.066 to -0.3419	Yes	**	0.0093
	Row 2
	Exp MM+G vs. Stat MM+G	-3.666	-6.809 to -0.5222	Yes	*	0.0366
	Exp MM+G vs. Exp MM	-1.026	-4.313 to 2.262	No	ns	0.369
	Exp MM+G vs. Stat MM	-3.852	-7.155 to -0.5498	Yes	*	0.0372
	Stat MM+G vs. Exp MM	2.64	2.129 to 3.152	Yes	***	0.0007
	Stat MM+G vs. Stat MM	-0.1864	-0.7567 to 0.3838	No	ns	0.3526
	Exp MM vs. Stat MM	-2.827	-2.979 to -2.675	Yes	****	<0.0001
	Row 3
	Exp MM+G vs. Stat MM+G	-2.31	-4.126 to -0.4934	Yes	*	0.0239
	Exp MM+G vs. Exp MM	-1.289	-3.477 to 0.8990	No	ns	0.145
	Exp MM+G vs. Stat MM	-4.434	-6.694 to -2.174	Yes	*	0.0124
	Stat MM+G vs. Exp MM	1.021	-0.3807 to 2.423	No	ns	0.1013
	Stat MM+G vs. Stat MM	-2.124	-3.600 to -0.6484	Yes	*	0.0225
	Exp MM vs. Stat MM	-3.145	-3.588 to -2.703	Yes	****	<0.0001
	Row 4
	Exp MM+G vs. Stat MM+G	-2.355	-4.209 to -0.5003	Yes	*	0.027
	Exp MM+G vs. Exp MM	-2.413	-4.177 to -0.6480	Yes	*	0.0183
	Exp MM+G vs. Stat MM	-6.101	-8.374 to -3.828	Yes	**	0.0072
	Stat MM+G vs. Exp MM	-0.05798	-1.385 to 1.269	No	ns	0.9968
	Stat MM+G vs. Stat MM	-3.746	-4.744 to -2.749	Yes	**	0.0029
	Exp MM vs. Stat MM	-3.688	-5.377 to -2.000	Yes	*	0.0105
	Row 5
	Exp MM+G vs. Stat MM+G	-0.9677	-4.776 to 2.841	No	ns	0.4744
	Exp MM+G vs. Exp MM	0
	Exp MM+G vs. Stat MM	-6.143	-7.087 to -5.198	Yes	****	<0.0001
	Stat MM+G vs. Exp MM	0.9677	-2.841 to 4.776	No	ns	0.4744
	Stat MM+G vs. Stat MM	-5.175	-8.650 to -1.700	Yes	*	0.0212
	Exp MM vs. Stat MM	-6.143	-7.087 to -5.198	Yes	****	<0.0001
	Test details	Mean 1	Mean 2	Mean diff.	SE of diff.	N1	N2	q	DF
	Row 1
	Exp MM+G vs. Stat MM+G	7.859	8.551	-0.6923	0.0314	3	3	31.18	3.742
	Exp MM+G vs. Exp MM	7.859	7.877	-0.01883	0.03255	3	3	0.818	3.641
	Exp MM+G vs. Stat MM	7.859	8.581	-0.7229	0.06634	3	3	15.41	2.357
	Stat MM+G vs. Exp MM	8.551	7.877	0.6735	0.03631	3	3	26.23	3.988
	Stat MM+G vs. Stat MM	8.551	8.581	-0.03056	0.06826	3	3	0.6331	2.602
	Exp MM vs. Stat MM	7.877	8.581	-0.7041	0.0688	3	3	14.47	2.67
	Row 2
	Exp MM+G vs. Stat MM+G	4.648	8.314	-3.666	0.4842	3	3	10.71	2.124
	Exp MM+G vs. Exp MM	4.648	5.674	-1.026	0.4776	3	3	3.037	2.012
	Exp MM+G vs. Stat MM	4.648	8.5	-3.852	0.477	3	3	11.42	2.001
	Stat MM+G vs. Exp MM	8.314	5.674	2.64	0.08779	3	3	42.54	2.372
	Stat MM+G vs. Stat MM	8.314	8.5	-0.1864	0.08442	3	3	3.123	2.047
	Exp MM vs. Stat MM	5.674	8.5	-2.827	0.02725	3	3	146.7	2.488
	Row 3
	Exp MM+G vs. Stat MM+G	3.982	6.292	-2.31	0.4182	3	3	7.81	3.544
	Exp MM+G vs. Exp MM	3.982	5.271	-1.289	0.3546	3	3	5.14	2.233
	Exp MM+G vs. Stat MM	3.982	8.416	-4.434	0.3506	3	3	17.88	2.139
	Stat MM+G vs. Exp MM	6.292	5.271	1.021	0.2511	3	3	5.75	2.488
	Stat MM+G vs. Stat MM	6.292	8.416	-2.124	0.2454	3	3	12.24	2.293
	Exp MM vs. Stat MM	5.271	8.416	-3.145	0.1052	3	3	42.27	3.756
	Row 4
	Exp MM+G vs. Stat MM+G	2.333	4.688	-2.355	0.3672	3	3	9.067	2.817
	Exp MM+G vs. Exp MM	2.333	4.746	-2.413	0.417	3	3	8.182	3.713
	Exp MM+G vs. Stat MM	2.333	8.434	-6.101	0.3349	3	3	25.76	2.037
	Stat MM+G vs. Exp MM	4.688	4.746	-0.05798	0.2941	3	3	0.2788	3.324
	Stat MM+G vs. Stat MM	4.688	8.434	-3.746	0.1574	3	3	33.66	2.173
	Exp MM vs. Stat MM	4.746	8.434	-3.688	0.2526	3	3	20.65	2.066
	Row 5
	Exp MM+G vs. Stat MM+G	2	2.968	-0.9677	0.5496	3	3	2.49	2
	Exp MM+G vs. Exp MM	2	2	0	0	3	3
	Exp MM+G vs. Stat MM	2	8.143	-6.143	0.1364	3	3	63.71	2
	Stat MM+G vs. Exp MM	2.968	2	0.9677	0.5496	3	3	2.49	2
	Stat MM+G vs. Stat MM	2.968	8.143	-5.175	0.5663	3	3	12.92	2.245
	Exp MM vs. Stat MM	2	8.143	-6.143	0.1364	3	3	63.71	2

## Sheet: Figure 1 C
		OM permeabilisation (NPN uptake factor)
		Exp 1	Exp 2	Exp 3	Exp 1	Exp 2	Exp 3	Exp 1	Exp 2	Exp 3	Exp 1	Exp 2	Exp 3	Exp 1	Exp 2	Exp 3
	Time (minutes)	No treat without Glucose			No treat with Glucose			PmB without Glucose			PmB with Glucose			Blank
	0	10470.8	10565.7	8662.16	9769.77	13049.3	7699.55	16491.8	15291.5	13271.2	14077.7	13567	14131.5	15316.4	18171.3	9332.84
	1	16486.7	11600.3	7168.07	9726.8	12189.9	7431.73	18075.6	18451.5	18695.9	16216.6	14474	25033.5	18879.1	23155	8466.62
	2	14604.6	12611.3	7714.26	8716.8	12904.2	7050.95	19297.7	23370.8	25675.7	26828.2	20050.6	32965.8	15065.8	24031	8823.1
	3	16156.7	11231.8	9025.78	9563.51	14888.4	8076.36	23946.8	28213.9	30883.8	30487.7	24592.4	42954.2	17923.5	26906	9974.42
	4	17166.7	13193	7943.12	10772.2	14039.9	7763.2	28256	37148.7	35917.5	39363.6	29931.6	54023.5	19924.2	27688	6775.14
	5	14792.3	12422.8	8723.41	10149.4	15783.4	6507.3	27441.1	43521.6	47439.2	45836.7	35918.9	68037.9	17503	23243.6	12255.6
	6	17915.5	13500.1	9402.89	10575.4	13693.2	7953.46	34352.7	55592.8	57065.4	54805.8	40104.2	79310.2	14417.9	26804.3	11391.4
	7	14705.8	11825.3	8417.88	12617.5	14147.3	8504.29	37763.9	64152	64891.7	62621.1	50866.6	86840.1	16234.5	25410.7	11710.6
	8	16282.9	12699.2	6898.84	8967.57	13996.9	7438.18	41852.3	76141.4	75781.7	69258.6	58162.9	93988.2	18792.8	26319.8	10655.5
	9	14445.5	12483.2	10483.4	9916.62	12470.4	8386.8	42605.8	83454.7	83968	78944.9	67501.6	94541	20888.8	28749.5	12559.2
	10	18295.3	13079.2	12974.6	9592.51	12422.5	7588.72	51849.6	93026.9	88820.7	86964.5	80979.6	97540.7	18644.9	25538.3	13987.6
	11	17269.9	14464.4	9561.97	11065	13972.4	7741.22	55963.8	99348.5	91747.8	96970.4	89164.1	100385	23326.7	25887.7	12181.2
	12	16738.1	12260.3	19327.7	10684.6	15933.9	7662.41	61961.7	102736	93512.6	103442	98993.3	100396	18030.3	27212.3	9970.77
	13	18966.6	12976.5	10663.7	10852.9	14425.5	10322.5	70829.2	105600	95652.6	108334	106204	103998	16969.7	30083.3	17076.6
	14	18896.6	11842.5	11085.3	11762.7	14110.3	8880.23	78822.3	107834	98873.9	110657	106814	99917.7	19996	26154.8	14655.4
	15	16010.4	13304.2	9956.43	9045.92	15102	8609.31	82145.4	112302	98481.4	114394	110096	103766	15645.4	32257.2	16695.3
	16	18182.3	13546.3	10182.1	12027.4	14673	9900.41	85432.6	110051	99434.2	118176	114738	101244	19214.2	25722.3	13625.6
	17	16083.8	13803.9	10705.6	11171.3	15227.1	9161.81	91534.3	113276	98571.3	119712	115793	105197	18931.4	26547	14989.2
	18	13876.7	11656.7	13345.3	10338.2	16318.8	9859.86	98760.9	108018	96922.5	123822	122836	109121	20319	24902.9	15898.5
	19	16871.4	13467	10704.8	9747.58	17233.3	8667.95	99869.2	110281	99934.1	125117	120134	105690	20859.9	23172.6	14185.5
	20	18288	13733.1	9037.22	10684	16424.7	7009.92	106599	110073	98946.1	124879	124551	106651	23537.8	25417.2	12152.9
	Within each row, compare columns (simple effects within rows)
	Number of families	21
	Number of comparisons per family	10
	Alpha	0.05
	Tukey's multiple comparisons test	Mean diff.	95.00% CI of diff.	Below threshold?	Summary	Adjusted P Value
	Row 1
	No treat MM vs. No treat MM+G	-0.2733	-10.16 to 9.615	No	ns	0.9997
	No treat MM vs. PmB MM	-5.119	-10.55 to 0.3099	No	ns	0.0594
	No treat MM vs. 4 μg/ml with Glucose	-4.026	-8.242 to 0.1899	No	ns	0.0553
	No treat MM vs. Blank	-4.374	-22.72 to 13.97	No	ns	0.5861
	No treat MM+G vs. PmB MM	-4.845	-13.91 to 4.222	No	ns	0.2452
	No treat MM+G vs. 4 μg/ml with Glucose	-3.752	-15.46 to 7.956	No	ns	0.3728
	No treat MM+G vs. Blank	-4.101	-19.28 to 11.08	No	ns	0.6865
	PmB MM vs. 4 μg/ml with Glucose	1.093	-5.716 to 7.902	No	ns	0.7847
	PmB MM vs. Blank	0.7447	-16.18 to 17.66	No	ns	0.998
	4 μg/ml with Glucose vs. Blank	-0.3481	-20.22 to 19.52	No	ns	0.9999
	Row 2
	No treat MM vs. No treat MM+G	1.969	-14.15 to 18.09	No	ns	0.9551
	No treat MM vs. PmB MM	-6.656	-27.20 to 13.88	No	ns	0.3597
	No treat MM vs. 4 μg/ml with Glucose	-6.823	-26.01 to 12.36	No	ns	0.5606
	No treat MM vs. Blank	-5.082	-30.41 to 20.25	No	ns	0.8467
	No treat MM+G vs. PmB MM	-8.625	-18.89 to 1.637	No	ns	0.0703
	No treat MM+G vs. 4 μg/ml with Glucose	-8.792	-29.27 to 11.68	No	ns	0.3128
	No treat MM+G vs. Blank	-7.051	-36.26 to 22.16	No	ns	0.6169
	PmB MM vs. 4 μg/ml with Glucose	-0.167	-25.18 to 24.84	No	ns	>0.9999
	PmB MM vs. Blank	1.574	-31.88 to 35.03	No	ns	0.9936
	4 μg/ml with Glucose vs. Blank	1.741	-23.51 to 26.99	No	ns	0.9967
	Row 3
	No treat MM vs. No treat MM+G	2.086	-10.02 to 14.19	No	ns	0.9251
	No treat MM vs. PmB MM	-11.14	-23.50 to 1.228	No	ns	0.0698
	No treat MM vs. 4 μg/ml with Glucose	-14.97	-37.00 to 7.058	No	ns	0.1361
	No treat MM vs. Blank	-4.33	-31.34 to 22.68	No	ns	0.8843
	No treat MM+G vs. PmB MM	-13.22	-24.59 to -1.855	Yes	*	0.0301
	No treat MM+G vs. 4 μg/ml with Glucose	-17.06	-39.85 to 5.732	No	ns	0.1025
	No treat MM+G vs. Blank	-6.416	-34.49 to 21.66	No	ns	0.6923
	PmB MM vs. 4 μg/ml with Glucose	-3.833	-26.28 to 18.61	No	ns	0.8739
	PmB MM vs. Blank	6.808	-20.81 to 34.42	No	ns	0.6615
	4 μg/ml with Glucose vs. Blank	10.64	-15.42 to 36.71	No	ns	0.4623
	Row 4
	No treat MM vs. No treat MM+G	1.295	-11.83 to 14.42	No	ns	0.9894
	No treat MM vs. PmB MM	-15.54	-28.53 to -2.552	Yes	*	0.0273
	No treat MM vs. 4 μg/ml with Glucose	-20.54	-55.08 to 14.00	No	ns	0.1616
	No treat MM vs. Blank	-6.13	-36.58 to 24.32	No	ns	0.7792
	No treat MM+G vs. PmB MM	-16.84	-29.69 to -3.983	Yes	*	0.0199
	No treat MM+G vs. 4 μg/ml with Glucose	-21.84	-56.53 to 12.86	No	ns	0.1426
	No treat MM+G vs. Blank	-7.425	-38.02 to 23.17	No	ns	0.6713
	PmB MM vs. 4 μg/ml with Glucose	-4.997	-39.89 to 29.89	No	ns	0.8921
	PmB MM vs. Blank	9.414	-21.35 to 40.18	No	ns	0.518
	4 μg/ml with Glucose vs. Blank	14.41	-18.19 to 47.01	No	ns	0.4099
	Row 5
	No treat MM vs. No treat MM+G	1.909	-13.51 to 17.32	No	ns	0.9685
	No treat MM vs. PmB MM	-21.01	-38.17 to -3.847	Yes	*	0.0252
	No treat MM vs. 4 μg/ml with Glucose	-28.34	-73.30 to 16.62	No	ns	0.142
	No treat MM vs. Blank	-5.362	-43.23 to 32.50	No	ns	0.9127
	No treat MM+G vs. PmB MM	-22.92	-39.00 to -6.835	Yes	*	0.0168
	No treat MM+G vs. 4 μg/ml with Glucose	-30.25	-78.98 to 18.48	No	ns	0.1338
	No treat MM+G vs. Blank	-7.271	-48.64 to 34.10	No	ns	0.784
	PmB MM vs. 4 μg/ml with Glucose	-7.332	-51.85 to 37.19	No	ns	0.8529
	PmB MM vs. Blank	15.64	-21.86 to 53.15	No	ns	0.3417
	4 μg/ml with Glucose vs. Blank	22.98	-18.75 to 64.70	No	ns	0.2627
	Row 6
	No treat MM vs. No treat MM+G	1.166	-14.43 to 16.76	No	ns	0.9946
	No treat MM vs. PmB MM	-27.49	-69.19 to 14.21	No	ns	0.121
	No treat MM vs. 4 μg/ml with Glucose	-37.95	-107.0 to 31.06	No	ns	0.1607
	No treat MM vs. Blank	-5.688	-24.38 to 13.01	No	ns	0.5917
	No treat MM+G vs. PmB MM	-28.65	-66.54 to 9.236	No	ns	0.0986
	No treat MM+G vs. 4 μg/ml with Glucose	-39.12	-104.0 to 25.79	No	ns	0.1444
	No treat MM+G vs. Blank	-6.854	-25.62 to 11.91	No	ns	0.5449
	PmB MM vs. 4 μg/ml with Glucose	-10.46	-65.39 to 44.46	No	ns	0.8726
	PmB MM vs. Blank	21.8	-14.73 to 58.33	No	ns	0.1797
	4 μg/ml with Glucose vs. Blank	32.26	-30.52 to 95.04	No	ns	0.2054
	Row 7
	No treat MM vs. No treat MM+G	2.866	-11.32 to 17.05	No	ns	0.8572
	No treat MM vs. PmB MM	-35.4	-83.89 to 13.09	No	ns	0.1005
	No treat MM vs. 4 μg/ml with Glucose	-44.47	-126.2 to 37.26	No	ns	0.167
	No treat MM vs. Blank	-3.932	-32.05 to 24.19	No	ns	0.9331
	No treat MM+G vs. PmB MM	-38.26	-90.35 to 13.82	No	ns	0.0941
	No treat MM+G vs. 4 μg/ml with Glucose	-47.33	-132.2 to 37.55	No	ns	0.1533
	No treat MM+G vs. Blank	-6.797	-37.61 to 24.02	No	ns	0.6905
	PmB MM vs. 4 μg/ml with Glucose	-9.07	-75.24 to 57.10	No	ns	0.9526
	PmB MM vs. Blank	31.47	-10.99 to 73.92	No	ns	0.1154
	4 μg/ml with Glucose vs. Blank	40.54	-31.44 to 112.5	No	ns	0.1847
	Row 8
	No treat MM vs. No treat MM+G	-0.1067	-11.16 to 10.94	No	ns	>0.9999
	No treat MM vs. PmB MM	-43.95	-108.1 to 20.24	No	ns	0.1071
	No treat MM vs. 4 μg/ml with Glucose	-55.13	-132.7 to 22.45	No	ns	0.0984
	No treat MM vs. Blank	-6.136	-30.96 to 18.69	No	ns	0.6748
	No treat MM+G vs. PmB MM	-43.85	-108.6 to 20.90	No	ns	0.1087
	No treat MM+G vs. 4 μg/ml with Glucose	-55.02	-133.1 to 23.06	No	ns	0.0996
	No treat MM+G vs. Blank	-6.029	-31.31 to 19.25	No	ns	0.6793
	PmB MM vs. 4 μg/ml with Glucose	-11.17	-73.67 to 51.32	No	ns	0.9156
	PmB MM vs. Blank	37.82	-17.12 to 92.75	No	ns	0.1234
	4 μg/ml with Glucose vs. Blank	48.99	-18.96 to 116.9	No	ns	0.1061
	Row 9
	No treat MM vs. No treat MM+G	1.826	-13.96 to 17.62	No	ns	0.9771
	No treat MM vs. PmB MM	-52.63	-132.6 to 27.35	No	ns	0.1179
	No treat MM vs. 4 μg/ml with Glucose	-61.84	-135.5 to 11.79	No	ns	0.0723
	No treat MM vs. Blank	-6.629	-32.95 to 19.70	No	ns	0.7312
	No treat MM+G vs. PmB MM	-54.46	-137.6 to 28.72	No	ns	0.1153
	No treat MM+G vs. 4 μg/ml with Glucose	-63.67	-140.6 to 13.25	No	ns	0.0732
	No treat MM+G vs. Blank	-8.455	-36.51 to 19.60	No	ns	0.5408
	PmB MM vs. 4 μg/ml with Glucose	-9.211	-78.46 to 60.04	No	ns	0.9691
	PmB MM vs. Blank	46	-26.18 to 118.2	No	ns	0.1406
	4 μg/ml with Glucose vs. Blank	55.21	-10.86 to 121.3	No	ns	0.0774
	Row 10
	No treat MM vs. No treat MM+G	2.213	-5.135 to 9.560	No	ns	0.6874
	No treat MM vs. PmB MM	-57.54	-161.7 to 46.60	No	ns	0.1523
	No treat MM vs. 4 μg/ml with Glucose	-67.86	-126.0 to -9.714	Yes	*	0.0367
	No treat MM vs. Blank	-8.262	-41.05 to 24.53	No	ns	0.5554
	No treat MM+G vs. PmB MM	-59.75	-163.8 to 44.28	No	ns	0.1422
	No treat MM+G vs. 4 μg/ml with Glucose	-70.07	-128.0 to -12.09	Yes	*	0.0341
	No treat MM+G vs. Blank	-10.47	-43.05 to 22.10	No	ns	0.4127
	PmB MM vs. 4 μg/ml with Glucose	-10.32	-90.69 to 70.05	No	ns	0.9552
	PmB MM vs. Blank	49.28	-40.90 to 139.5	No	ns	0.1836
	4 μg/ml with Glucose vs. Blank	59.6	13.91 to 105.3	Yes	*	0.0229
	Row 11
	No treat MM vs. No treat MM+G	4.915	-5.335 to 15.17	No	ns	0.3432
	No treat MM vs. PmB MM	-63.12	-160.7 to 34.46	No	ns	0.1161
	No treat MM vs. 4 μg/ml with Glucose	-73.71	-105.1 to -42.29	Yes	**	0.0063
	No treat MM vs. Blank	-4.607	-24.60 to 15.39	No	ns	0.7494
	No treat MM+G vs. PmB MM	-68.03	-166.7 to 30.62	No	ns	0.1022
	No treat MM+G vs. 4 μg/ml with Glucose	-78.63	-111.6 to -45.65	Yes	**	0.0071
	No treat MM+G vs. Blank	-9.522	-30.57 to 11.53	No	ns	0.2843
	PmB MM vs. 4 μg/ml with Glucose	-10.6	-95.08 to 73.89	No	ns	0.9256
	PmB MM vs. Blank	58.51	-32.56 to 149.6	No	ns	0.1248
	4 μg/ml with Glucose vs. Blank	69.1	41.17 to 97.04	Yes	**	0.0025
	Row 12
	No treat MM vs. No treat MM+G	2.839	-10.31 to 15.99	No	ns	0.8504
	No treat MM vs. PmB MM	-68.59	-166.7 to 29.56	No	ns	0.1015
	No treat MM vs. 4 μg/ml with Glucose	-81.74	-100.9 to -62.58	Yes	***	0.0004
	No treat MM vs. Blank	-6.7	-31.66 to 18.27	No	ns	0.6645
	No treat MM+G vs. PmB MM	-71.43	-171.2 to 28.34	No	ns	0.0959
	No treat MM+G vs. 4 μg/ml with Glucose	-84.58	-104.2 to -64.92	Yes	***	0.0008
	No treat MM+G vs. Blank	-9.539	-35.78 to 16.71	No	ns	0.4141
	PmB MM vs. 4 μg/ml with Glucose	-13.15	-106.8 to 80.46	No	ns	0.8588
	PmB MM vs. Blank	61.89	-27.71 to 151.5	No	ns	0.1117
	4 μg/ml with Glucose vs. Blank	75.04	50.53 to 99.55	Yes	***	0.001
	Row 13
	No treat MM vs. No treat MM+G	4.682	-9.628 to 18.99	No	ns	0.6242
	No treat MM vs. PmB MM	-69.96	-160.6 to 20.68	No	ns	0.0837
	No treat MM vs. 4 μg/ml with Glucose	-84.84	-96.79 to -72.88	Yes	****	<0.0001
	No treat MM vs. Blank	-2.296	-33.60 to 29.01	No	ns	0.9893
	No treat MM+G vs. PmB MM	-74.64	-163.9 to 14.59	No	ns	0.0718
	No treat MM+G vs. 4 μg/ml with Glucose	-89.52	-103.8 to -75.22	Yes	***	0.0002
	No treat MM+G vs. Blank	-6.977	-37.14 to 23.19	No	ns	0.7304
	PmB MM vs. 4 μg/ml with Glucose	-14.87	-108.0 to 78.25	No	ns	0.7626
	PmB MM vs. Blank	67.67	-10.44 to 145.8	No	ns	0.0705
	4 μg/ml with Glucose vs. Blank	82.54	48.03 to 117.1	Yes	**	0.0074
	Row 14
	No treat MM vs. No treat MM+G	2.335	-12.42 to 17.09	No	ns	0.9032
	No treat MM vs. PmB MM	-76.49	-149.3 to -3.711	Yes	*	0.045
	No treat MM vs. 4 μg/ml with Glucose	-91.98	-106.8 to -77.13	Yes	***	0.0002
	No treat MM vs. Blank	-7.174	-32.74 to 18.39	No	ns	0.6503
	No treat MM+G vs. PmB MM	-78.83	-156.3 to -1.384	Yes	*	0.0483
	No treat MM+G vs. 4 μg/ml with Glucose	-94.31	-102.3 to -86.32	Yes	****	<0.0001
	No treat MM+G vs. Blank	-9.51	-39.04 to 20.02	No	ns	0.4288
	PmB MM vs. 4 μg/ml with Glucose	-15.48	-93.04 to 62.07	No	ns	0.647
	PmB MM vs. Blank	69.32	4.575 to 134.1	Yes	*	0.0422
	4 μg/ml with Glucose vs. Blank	84.8	55.11 to 114.5	Yes	**	0.005
	Row 15
	No treat MM vs. No treat MM+G	2.357	-12.11 to 16.82	No	ns	0.9131
	No treat MM vs. PmB MM	-81.24	-139.6 to -22.84	Yes	*	0.0239
	No treat MM vs. 4 μg/ml with Glucose	-91.85	-110.2 to -73.55	Yes	***	0.0002
	No treat MM vs. Blank	-6.327	-25.56 to 12.90	No	ns	0.6022
	No treat MM+G vs. PmB MM	-83.59	-146.3 to -20.92	Yes	*	0.0277
	No treat MM+G vs. 4 μg/ml with Glucose	-94.21	-113.3 to -75.15	Yes	***	0.0007
	No treat MM+G vs. Blank	-8.684	-29.10 to 11.74	No	ns	0.3303
	PmB MM vs. 4 μg/ml with Glucose	-10.62	-66.15 to 44.91	No	ns	0.7747
	PmB MM vs. Blank	74.91	20.11 to 129.7	Yes	*	0.0233
	4 μg/ml with Glucose vs. Blank	85.53	65.17 to 105.9	Yes	***	0.0002
	Row 16
	No treat MM vs. No treat MM+G	2.171	-10.17 to 14.51	No	ns	0.9193
	No treat MM vs. PmB MM	-84.55	-147.4 to -21.74	Yes	*	0.0269
	No treat MM vs. 4 μg/ml with Glucose	-96.33	-114.5 to -78.20	Yes	***	0.0004
	No treat MM vs. Blank	-8.442	-44.14 to 27.26	No	ns	0.6354
	No treat MM+G vs. PmB MM	-86.72	-148.0 to -25.42	Yes	*	0.0238
	No treat MM+G vs. 4 μg/ml with Glucose	-98.5	-116.3 to -80.69	Yes	***	0.0002
	No treat MM+G vs. Blank	-10.61	-44.87 to 23.64	No	ns	0.4981
	PmB MM vs. 4 μg/ml with Glucose	-11.78	-68.65 to 45.10	No	ns	0.7274
	PmB MM vs. Blank	76.11	25.49 to 126.7	Yes	*	0.0146
	4 μg/ml with Glucose vs. Blank	87.89	56.41 to 119.4	Yes	**	0.0022
	Row 17
	No treat MM vs. No treat MM+G	1.77	-11.75 to 15.29	No	ns	0.9549
	No treat MM vs. PmB MM	-84.34	-131.7 to -36.92	Yes	*	0.0131
	No treat MM vs. 4 μg/ml with Glucose	-97.42	-129.3 to -65.55	Yes	**	0.0026
	No treat MM vs. Blank	-5.55	-25.74 to 14.64	No	ns	0.6982
	No treat MM+G vs. PmB MM	-86.11	-137.7 to -34.51	Yes	*	0.0172
	No treat MM+G vs. 4 μg/ml with Glucose	-99.19	-134.9 to -63.46	Yes	**	0.0055
	No treat MM+G vs. Blank	-7.32	-29.55 to 14.91	No	ns	0.4613
	PmB MM vs. 4 μg/ml with Glucose	-13.08	-54.25 to 28.09	No	ns	0.6209
	PmB MM vs. Blank	78.79	35.71 to 121.9	Yes	**	0.0096
	4 μg/ml with Glucose vs. Blank	91.87	62.05 to 121.7	Yes	**	0.0012
	Row 18
	No treat MM vs. No treat MM+G	1.678	-8.952 to 12.31	No	ns	0.944
	No treat MM vs. PmB MM	-87.6	-132.6 to -42.62	Yes	*	0.0118
	No treat MM vs. 4 μg/ml with Glucose	-100	-128.2 to -71.84	Yes	**	0.0026
	No treat MM vs. Blank	-6.625	-27.43 to 14.18	No	ns	0.5151
	No treat MM+G vs. PmB MM	-89.27	-133.2 to -45.32	Yes	*	0.0103
	No treat MM+G vs. 4 μg/ml with Glucose	-101.7	-129.0 to -74.41	Yes	**	0.0019
	No treat MM+G vs. Blank	-8.303	-28.50 to 11.89	No	ns	0.3764
	PmB MM vs. 4 μg/ml with Glucose	-12.44	-49.41 to 24.53	No	ns	0.5671
	PmB MM vs. Blank	80.97	42.89 to 119.1	Yes	**	0.0058
	4 μg/ml with Glucose vs. Blank	93.41	68.19 to 118.6	Yes	***	0.0005
	Row 19
	No treat MM vs. No treat MM+G	0.7872	-13.06 to 14.64	No	ns	0.994
	No treat MM vs. PmB MM	-88.27	-113.1 to -63.44	Yes	**	0.0035
	No treat MM vs. 4 μg/ml with Glucose	-105.6	-140.9 to -70.35	Yes	**	0.0058
	No treat MM vs. Blank	-7.414	-25.50 to 10.67	No	ns	0.285
	No treat MM+G vs. PmB MM	-89.06	-109.0 to -69.08	Yes	***	0.0006
	No treat MM+G vs. 4 μg/ml with Glucose	-106.4	-135.9 to -76.99	Yes	**	0.0019
	No treat MM+G vs. Blank	-8.201	-23.37 to 6.973	No	ns	0.2682
	PmB MM vs. 4 μg/ml with Glucose	-17.36	-44.76 to 10.04	No	ns	0.1792
	PmB MM vs. Blank	80.86	60.97 to 100.8	Yes	***	0.0004
	4 μg/ml with Glucose vs. Blank	98.22	70.19 to 126.3	Yes	**	0.0013
	Row 20
	No treat MM vs. No treat MM+G	1.798	-13.76 to 17.35	No	ns	0.9744
	No treat MM vs. PmB MM	-89.68	-110.4 to -69.00	Yes	***	0.0009
	No treat MM vs. 4 μg/ml with Glucose	-103.3	-142.5 to -64.06	Yes	**	0.0056
	No treat MM vs. Blank	-5.725	-21.29 to 9.836	No	ns	0.4992
	No treat MM+G vs. PmB MM	-91.48	-111.6 to -71.37	Yes	***	0.0003
	No treat MM+G vs. 4 μg/ml with Glucose	-105.1	-140.8 to -69.42	Yes	**	0.0028
	No treat MM+G vs. Blank	-7.523	-24.46 to 9.413	No	ns	0.4092
	PmB MM vs. 4 μg/ml with Glucose	-13.62	-47.60 to 20.36	No	ns	0.4172
	PmB MM vs. Blank	83.96	63.84 to 104.1	Yes	***	0.0003
	4 μg/ml with Glucose vs. Blank	97.57	61.90 to 133.2	Yes	**	0.0033
	Row 21
	No treat MM vs. No treat MM+G	2.313	-14.70 to 19.33	No	ns	0.9669
	No treat MM vs. PmB MM	-91.52	-110.8 to -72.28	Yes	***	0.0002
	No treat MM vs. 4 μg/ml with Glucose	-105	-142.3 to -67.76	Yes	**	0.0033
	No treat MM vs. Blank	-6.683	-30.65 to 17.29	No	ns	0.6834
	No treat MM+G vs. PmB MM	-93.83	-113.2 to -74.49	Yes	***	0.0002
	No treat MM+G vs. 4 μg/ml with Glucose	-107.3	-144.3 to -70.30	Yes	**	0.0029
	No treat MM+G vs. Blank	-8.996	-32.93 to 14.94	No	ns	0.4837
	PmB MM vs. 4 μg/ml with Glucose	-13.49	-49.09 to 22.12	No	ns	0.4373
	PmB MM vs. Blank	84.84	60.68 to 109.0	Yes	***	0.0006
	4 μg/ml with Glucose vs. Blank	98.32	63.58 to 133.1	Yes	**	0.0016
	Test details	Mean 1	Mean 2	Mean diff.	SE of diff.	N1	N2	q	DF
	Row 1
	No treat MM vs. No treat MM+G	9.9	10.17	-0.2733	1.676	3	3	0.2306	2.617
	No treat MM vs. PmB MM	9.9	15.02	-5.119	1.125	3	3	6.432	3.462
	No treat MM vs. 4 μg/ml with Glucose	9.9	13.93	-4.026	0.6449	3	3	8.828	2.335
	No treat MM vs. Blank	9.9	14.27	-4.374	2.677	3	3	2.311	2.225
	No treat MM+G vs. PmB MM	10.17	15.02	-4.845	1.819	3	3	3.767	3.286
	No treat MM+G vs. 4 μg/ml with Glucose	10.17	13.93	-3.752	1.568	3	3	3.385	2.053
	No treat MM+G vs. Blank	10.17	14.27	-4.101	3.034	3	3	1.911	3.268
	PmB MM vs. 4 μg/ml with Glucose	15.02	13.93	1.093	0.9568	3	3	1.615	2.146
	PmB MM vs. Blank	15.02	14.27	0.7447	2.769	3	3	0.3804	2.512
	4 μg/ml with Glucose vs. Blank	13.93	14.27	-0.3481	2.61	3	3	0.1886	2.019
	Row 2
	No treat MM vs. No treat MM+G	11.75	9.783	1.969	3.022	3	3	0.9215	2.976
	No treat MM vs. PmB MM	11.75	18.41	-6.656	2.697	3	3	3.49	2.018
	No treat MM vs. 4 μg/ml with Glucose	11.75	18.57	-6.823	4.234	3	3	2.279	3.858
	No treat MM vs. Blank	11.75	16.83	-5.082	5.125	3	3	1.402	3.33
	No treat MM+G vs. PmB MM	9.783	18.41	-8.625	1.386	3	3	8.803	2.069
	No treat MM+G vs. 4 μg/ml with Glucose	9.783	18.57	-8.792	3.545	3	3	3.507	2.685
	No treat MM+G vs. Blank	9.783	16.83	-7.051	4.573	3	3	2.18	2.393
	PmB MM vs. 4 μg/ml with Glucose	18.41	18.57	-0.167	3.273	3	3	0.07217	2.012
	PmB MM vs. Blank	18.41	16.83	1.574	4.366	3	3	0.5099	2.007
	4 μg/ml with Glucose vs. Blank	18.57	16.83	1.741	5.45	3	3	0.4518	3.708
	Row 3
	No treat MM vs. No treat MM+G	11.64	9.557	2.086	2.687	3	3	1.098	3.9
	No treat MM vs. PmB MM	11.64	22.78	-11.14	2.769	3	3	5.688	3.966
	No treat MM vs. 4 μg/ml with Glucose	11.64	26.61	-14.97	4.255	3	3	4.976	3.105
	No treat MM vs. Blank	11.64	15.97	-4.33	4.865	3	3	1.259	2.822
	No treat MM+G vs. PmB MM	9.557	22.78	-13.22	2.551	3	3	7.331	3.981
	No treat MM+G vs. 4 μg/ml with Glucose	9.557	26.61	-17.06	4.116	3	3	5.86	2.832
	No treat MM+G vs. Blank	9.557	15.97	-6.416	4.745	3	3	1.912	2.608
	PmB MM vs. 4 μg/ml with Glucose	22.78	26.61	-3.833	4.17	3	3	1.3	2.941
	PmB MM vs. Blank	22.78	15.97	6.808	4.791	3	3	2.01	2.692
	4 μg/ml with Glucose vs. Blank	26.61	15.97	10.64	5.778	3	3	2.604	3.892
	Row 4
	No treat MM vs. No treat MM+G	12.14	10.84	1.295	2.953	3	3	0.6204	3.999
	No treat MM vs. PmB MM	12.14	27.68	-15.54	2.92	3	3	7.529	3.993
	No treat MM vs. 4 μg/ml with Glucose	12.14	32.68	-20.54	5.808	3	3	5.001	2.593
	No treat MM vs. Blank	12.14	18.27	-6.13	5.326	3	3	1.628	2.718
	No treat MM+G vs. PmB MM	10.84	27.68	-16.84	2.891	3	3	8.238	3.998
	No treat MM+G vs. 4 μg/ml with Glucose	10.84	32.68	-21.84	5.794	3	3	5.33	2.572
	No treat MM+G vs. Blank	10.84	18.27	-7.425	5.31	3	3	1.978	2.693
	PmB MM vs. 4 μg/ml with Glucose	27.68	32.68	-4.997	5.777	3	3	1.223	2.547
	PmB MM vs. Blank	27.68	18.27	9.414	5.292	3	3	2.516	2.663
	4 μg/ml with Glucose vs. Blank	32.68	18.27	14.41	7.295	3	3	2.794	3.96
	Row 5
	No treat MM vs. No treat MM+G	12.77	10.86	1.909	3.228	3	3	0.8364	3.52
	No treat MM vs. PmB MM	12.77	33.77	-21.01	3.857	3	3	7.703	3.993
	No treat MM vs. 4 μg/ml with Glucose	12.77	41.11	-28.34	7.501	3	3	5.343	2.569
	No treat MM vs. Blank	12.77	18.13	-5.362	6.662	3	3	1.138	2.739
	No treat MM+G vs. PmB MM	10.86	33.77	-22.92	3.32	3	3	9.761	3.439
	No treat MM+G vs. 4 μg/ml with Glucose	10.86	41.11	-30.25	7.24	3	3	5.909	2.266
	No treat MM+G vs. Blank	10.86	18.13	-7.271	6.367	3	3	1.615	2.35
	PmB MM vs. 4 μg/ml with Glucose	33.77	41.11	-7.332	7.541	3	3	1.375	2.615
	PmB MM vs. Blank	33.77	18.13	15.64	6.707	3	3	3.299	2.797
	4 μg/ml with Glucose vs. Blank	41.11	18.13	22.98	9.294	3	3	3.496	3.926
	Row 6
	No treat MM vs. No treat MM+G	11.98	10.81	1.166	3.225	3	3	0.5114	3.448
	No treat MM vs. PmB MM	11.98	39.47	-27.49	6.368	3	3	6.104	2.331
	No treat MM vs. 4 μg/ml with Glucose	11.98	49.93	-37.95	9.658	3	3	5.557	2.138
	No treat MM vs. Blank	11.98	17.67	-5.688	3.631	3	3	2.215	3.13
	No treat MM+G vs. PmB MM	10.81	39.47	-28.65	6.687	3	3	6.06	2.75
	No treat MM+G vs. 4 μg/ml with Glucose	10.81	49.93	-39.12	9.871	3	3	5.604	2.321
	No treat MM+G vs. Blank	10.81	17.67	-6.854	4.165	3	3	2.327	3.899
	PmB MM vs. 4 μg/ml with Glucose	39.47	49.93	-10.46	11.3	3	3	1.31	3.417
	PmB MM vs. Blank	39.47	17.67	21.8	6.892	3	3	4.473	3.003
	4 μg/ml with Glucose vs. Blank	49.93	17.67	32.26	10.01	3	3	4.558	2.441
	Row 7
	No treat MM vs. No treat MM+G	13.61	10.74	2.866	2.965	3	3	1.367	3.509
	No treat MM vs. PmB MM	13.61	49	-35.4	7.739	3	3	6.469	2.443
	No treat MM vs. 4 μg/ml with Glucose	13.61	58.07	-44.47	11.7	3	3	5.377	2.184
	No treat MM vs. Blank	13.61	17.54	-3.932	5.317	3	3	1.046	3.012
	No treat MM+G vs. PmB MM	10.74	49	-38.26	7.523	3	3	7.193	2.204
	No treat MM+G vs. 4 μg/ml with Glucose	10.74	58.07	-47.33	11.55	3	3	5.793	2.084
	No treat MM+G vs. Blank	10.74	17.54	-6.797	4.998	3	3	1.923	2.488
	PmB MM vs. 4 μg/ml with Glucose	49	58.07	-9.07	13.59	3	3	0.944	3.408
	PmB MM vs. Blank	49	17.54	31.47	8.722	3	3	5.102	3.411
	4 μg/ml with Glucose vs. Blank	58.07	17.54	40.54	12.37	3	3	4.635	2.661
	Row 8
	No treat MM vs. No treat MM+G	11.65	11.76	-0.1067	2.478	3	3	0.06089	3.977
	No treat MM vs. PmB MM	11.65	55.6	-43.95	9.105	3	3	6.827	2.166
	No treat MM vs. 4 μg/ml with Glucose	11.65	66.78	-55.13	10.75	3	3	7.255	2.118
	No treat MM vs. Blank	11.65	17.79	-6.136	4.421	3	3	1.963	2.781
	No treat MM+G vs. PmB MM	11.76	55.6	-43.85	9.08	3	3	6.829	2.142
	No treat MM+G vs. 4 μg/ml with Glucose	11.76	66.78	-55.02	10.72	3	3	7.256	2.101
	No treat MM+G vs. Blank	11.76	17.79	-6.029	4.368	3	3	1.952	2.678
	PmB MM vs. 4 μg/ml with Glucose	55.6	66.78	-11.17	13.85	3	3	1.141	3.888
	PmB MM vs. Blank	55.6	17.79	37.82	9.79	3	3	5.463	2.784
	4 μg/ml with Glucose vs. Blank	66.78	17.79	48.99	11.33	3	3	6.114	2.567
	Row 9
	No treat MM vs. No treat MM+G	11.96	10.13	1.826	3.376	3	3	0.7649	3.646
	No treat MM vs. PmB MM	11.96	64.59	-52.63	11.69	3	3	6.365	2.231
	No treat MM vs. 4 μg/ml with Glucose	11.96	73.8	-61.84	10.94	3	3	7.997	2.266
	No treat MM vs. Blank	11.96	18.59	-6.629	5.285	3	3	1.774	3.289
	No treat MM+G vs. PmB MM	10.13	64.59	-54.46	11.54	3	3	6.673	2.121
	No treat MM+G vs. 4 μg/ml with Glucose	10.13	73.8	-63.67	10.77	3	3	8.359	2.14
	No treat MM+G vs. Blank	10.13	18.59	-8.455	4.938	3	3	2.422	2.74
	PmB MM vs. 4 μg/ml with Glucose	64.59	73.8	-9.211	15.54	3	3	0.8384	3.98
	PmB MM vs. Blank	64.59	18.59	46	12.24	3	3	5.317	2.618
	4 μg/ml with Glucose vs. Blank	73.8	18.59	55.21	11.51	3	3	6.782	2.706
	Row 10
	No treat MM vs. No treat MM+G	12.47	10.26	2.213	1.651	3	3	1.895	3.993
	No treat MM vs. PmB MM	12.47	70.01	-57.54	13.75	3	3	5.918	2.028
	No treat MM vs. 4 μg/ml with Glucose	12.47	80.33	-67.86	7.919	3	3	12.12	2.085
	No treat MM vs. Blank	12.47	20.73	-8.262	4.812	3	3	2.428	2.239
	No treat MM+G vs. PmB MM	10.26	70.01	-59.75	13.75	3	3	6.144	2.03
	No treat MM+G vs. 4 μg/ml with Glucose	10.26	80.33	-70.07	7.926	3	3	12.5	2.092
	No treat MM+G vs. Blank	10.26	20.73	-10.47	4.824	3	3	3.071	2.259
	PmB MM vs. 4 μg/ml with Glucose	70.01	80.33	-10.32	15.79	3	3	0.9246	3.182
	PmB MM vs. Blank	70.01	20.73	49.28	14.48	3	3	4.813	2.459
	4 μg/ml with Glucose vs. Blank	80.33	20.73	59.6	9.124	3	3	9.237	3.263
	Row 11
	No treat MM vs. No treat MM+G	14.78	9.868	4.915	2.247	3	3	3.093	3.813
	No treat MM vs. PmB MM	14.78	77.9	-63.12	13.2	3	3	6.763	2.072
	No treat MM vs. 4 μg/ml with Glucose	14.78	88.49	-73.71	5.15	3	3	20.24	2.517
	No treat MM vs. Blank	14.78	19.39	-4.607	3.787	3	3	1.72	3.02
	No treat MM+G vs. PmB MM	9.868	77.9	-68.03	13.16	3	3	7.313	2.046
	No treat MM+G vs. 4 μg/ml with Glucose	9.868	88.49	-78.63	5.041	3	3	22.06	2.333
	No treat MM+G vs. Blank	9.868	19.39	-9.522	3.636	3	3	3.703	2.678
	PmB MM vs. 4 μg/ml with Glucose	77.9	88.49	-10.6	13.95	3	3	1.074	2.538
	PmB MM vs. Blank	77.9	19.39	58.51	13.5	3	3	6.127	2.262
	4 μg/ml with Glucose vs. Blank	88.49	19.39	69.1	5.891	3	3	16.59	3.561
	Row 12
	No treat MM vs. No treat MM+G	13.77	10.93	2.839	2.883	3	3	1.393	3.815
	No treat MM vs. PmB MM	13.77	82.35	-68.59	13.56	3	3	7.151	2.113
	No treat MM vs. 4 μg/ml with Glucose	13.77	95.51	-81.74	4.013	3	3	28.81	3.519
	No treat MM vs. Blank	13.77	20.47	-6.7	4.772	3	3	1.985	3.059
	No treat MM+G vs. PmB MM	10.93	82.35	-71.43	13.5	3	3	7.484	2.072
	No treat MM+G vs. 4 μg/ml with Glucose	10.93	95.51	-84.58	3.777	3	3	31.67	3.082
	No treat MM+G vs. Blank	10.93	20.47	-9.539	4.576	3	3	2.948	2.708
	PmB MM vs. 4 μg/ml with Glucose	82.35	95.51	-13.15	13.78	3	3	1.35	2.246
	PmB MM vs. Blank	82.35	20.47	61.89	14.02	3	3	6.242	2.392
	4 μg/ml with Glucose vs. Blank	95.51	20.47	75.04	5.36	3	3	19.8	3.795
	Row 13
	No treat MM vs. No treat MM+G	16.11	11.43	4.682	3.178	3	3	2.083	3.905
	No treat MM vs. PmB MM	16.11	86.07	-69.96	12.52	3	3	7.905	2.112
	No treat MM vs. 4 μg/ml with Glucose	16.11	100.9	-84.84	2.446	3	3	49.04	3.391
	No treat MM vs. Blank	16.11	18.4	-2.296	5.392	3	3	0.6022	2.667
	No treat MM+G vs. PmB MM	11.43	86.07	-74.64	12.58	3	3	8.392	2.153
	No treat MM+G vs. 4 μg/ml with Glucose	11.43	100.9	-89.52	2.75	3	3	46.03	3.086
	No treat MM+G vs. Blank	11.43	18.4	-6.977	5.536	3	3	1.782	2.892
	PmB MM vs. 4 μg/ml with Glucose	86.07	100.9	-14.87	12.41	3	3	1.694	2.045
	PmB MM vs. Blank	86.07	18.4	67.67	13.31	3	3	7.189	2.634
	4 μg/ml with Glucose vs. Blank	100.9	18.4	82.54	5.151	3	3	22.66	2.277
	Row 14
	No treat MM vs. No treat MM+G	14.2	11.87	2.335	2.789	3	3	1.184	3.011
	No treat MM vs. PmB MM	14.2	90.69	-76.49	10.63	3	3	10.18	2.228
	No treat MM vs. 4 μg/ml with Glucose	14.2	106.2	-91.98	2.773	3	3	46.91	2.961
	No treat MM vs. Blank	14.2	21.38	-7.174	5.007	3	3	2.026	3.17
	No treat MM+G vs. PmB MM	11.87	90.69	-78.83	10.42	3	3	10.7	2.062
	No treat MM+G vs. 4 μg/ml with Glucose	11.87	106.2	-94.31	1.796	3	3	74.25	3.997
	No treat MM+G vs. Blank	11.87	21.38	-9.51	4.54	3	3	2.962	2.348
	PmB MM vs. 4 μg/ml with Glucose	90.69	106.2	-15.48	10.41	3	3	2.103	2.059
	PmB MM vs. Blank	90.69	21.38	69.32	11.22	3	3	8.738	2.688
	4 μg/ml with Glucose vs. Blank	106.2	21.38	84.8	4.53	3	3	26.48	2.328
	Row 15
	No treat MM vs. No treat MM+G	13.94	11.58	2.357	2.911	3	3	1.145	3.301
	No treat MM vs. PmB MM	13.94	95.18	-81.24	8.93	3	3	12.87	2.334
	No treat MM vs. 4 μg/ml with Glucose	13.94	105.8	-91.85	4.007	3	3	32.42	3.8
	No treat MM vs. Blank	13.94	20.27	-6.327	4.15	3	3	2.156	3.706
	No treat MM+G vs. PmB MM	11.58	95.18	-83.59	8.709	3	3	13.57	2.124
	No treat MM+G vs. 4 μg/ml with Glucose	11.58	105.8	-94.21	3.487	3	3	38.21	2.88
	No treat MM+G vs. Blank	11.58	20.27	-8.684	3.65	3	3	3.364	2.795
	PmB MM vs. 4 μg/ml with Glucose	95.18	105.8	-10.62	9.134	3	3	1.644	2.527
	PmB MM vs. Blank	95.18	20.27	74.91	9.198	3	3	11.52	2.587
	4 μg/ml with Glucose vs. Blank	105.8	20.27	85.53	4.573	3	3	26.45	3.988
	Row 16
	No treat MM vs. No treat MM+G	13.09	10.92	2.171	2.731	3	3	1.125	3.878
	No treat MM vs. PmB MM	13.09	97.64	-84.55	8.89	3	3	13.45	2.161
	No treat MM vs. 4 μg/ml with Glucose	13.09	109.4	-96.33	3.549	3	3	38.39	3.166
	No treat MM vs. Blank	13.09	21.53	-8.442	5.649	3	3	2.114	2.42
	No treat MM+G vs. PmB MM	10.92	97.64	-86.72	8.964	3	3	13.68	2.23
	No treat MM+G vs. 4 μg/ml with Glucose	10.92	109.4	-98.5	3.731	3	3	37.34	3.52
	No treat MM+G vs. Blank	10.92	21.53	-10.61	5.765	3	3	2.604	2.595
	PmB MM vs. 4 μg/ml with Glucose	97.64	109.4	-11.78	9.246	3	3	1.801	2.494
	PmB MM vs. Blank	97.64	21.53	76.11	10.24	3	3	10.51	3.328
	4 μg/ml with Glucose vs. Blank	109.4	21.53	87.89	6.195	3	3	20.06	3.191
	Row 17
	No treat MM vs. No treat MM+G	13.97	12.2	1.77	2.699	3	3	0.9274	3.259
	No treat MM vs. PmB MM	13.97	98.31	-84.34	7.497	3	3	15.91	2.419
	No treat MM vs. 4 μg/ml with Glucose	13.97	111.4	-97.42	5.664	3	3	24.32	2.774
	No treat MM vs. Blank	13.97	19.52	-5.55	4.195	3	3	1.871	3.475
	No treat MM+G vs. PmB MM	12.2	98.31	-86.11	7.261	3	3	16.77	2.15
	No treat MM+G vs. 4 μg/ml with Glucose	12.2	111.4	-99.19	5.348	3	3	26.23	2.284
	No treat MM+G vs. Blank	12.2	19.52	-7.32	3.758	3	3	2.755	2.609
	PmB MM vs. 4 μg/ml with Glucose	98.31	111.4	-13.08	8.805	3	3	2.101	3.647
	PmB MM vs. Blank	98.31	19.52	78.79	7.94	3	3	14.03	2.909
	4 μg/ml with Glucose vs. Blank	111.4	19.52	91.87	6.238	3	3	20.83	3.514
	Row 18
	No treat MM vs. No treat MM+G	13.53	11.85	1.678	2.369	3	3	1.002	3.929
	No treat MM vs. PmB MM	13.53	101.1	-87.6	6.592	3	3	18.79	2.236
	No treat MM vs. 4 μg/ml with Glucose	13.53	113.6	-100	4.607	3	3	30.71	2.508
	No treat MM vs. Blank	13.53	20.16	-6.625	3.733	3	3	2.51	2.808
	No treat MM+G vs. PmB MM	11.85	101.1	-89.27	6.649	3	3	18.99	2.308
	No treat MM+G vs. 4 μg/ml with Glucose	11.85	113.6	-101.7	4.688	3	3	30.68	2.658
	No treat MM+G vs. Blank	11.85	20.16	-8.303	3.833	3	3	3.064	3.028
	PmB MM vs. 4 μg/ml with Glucose	101.1	113.6	-12.44	7.735	3	3	2.275	3.515
	PmB MM vs. Blank	101.1	20.16	80.97	7.248	3	3	15.8	3.04
	4 μg/ml with Glucose vs. Blank	113.6	20.16	93.41	5.505	3	3	24	3.781
	Row 19
	No treat MM vs. No treat MM+G	12.96	12.17	0.7872	2.183	3	3	0.51	2.411
	No treat MM vs. PmB MM	12.96	101.2	-88.27	3.498	3	3	35.69	2.152
	No treat MM vs. 4 μg/ml with Glucose	12.96	118.6	-105.6	4.791	3	3	31.18	2.08
	No treat MM vs. Blank	12.96	20.37	-7.414	2.684	3	3	3.906	2.264
	No treat MM+G vs. PmB MM	12.17	101.2	-89.06	4.013	3	3	31.38	3.292
	No treat MM+G vs. 4 μg/ml with Glucose	12.17	118.6	-106.4	5.18	3	3	29.06	2.74
	No treat MM+G vs. Blank	12.17	20.37	-8.201	3.328	3	3	3.485	3.815
	PmB MM vs. 4 μg/ml with Glucose	101.2	118.6	-17.36	5.856	3	3	4.192	3.644
	PmB MM vs. Blank	101.2	20.37	80.86	4.306	3	3	26.55	3.726
	4 μg/ml with Glucose vs. Blank	118.6	20.37	98.22	5.41	3	3	25.68	3.102
	Row 20
	No treat MM vs. No treat MM+G	13.68	11.88	1.798	3.23	3	3	0.7872	3.471
	No treat MM vs. PmB MM	13.68	103.4	-89.68	3.892	3	3	32.58	2.993
	No treat MM vs. 4 μg/ml with Glucose	13.68	117	-103.3	6.093	3	3	23.98	2.372
	No treat MM vs. Blank	13.68	19.41	-5.725	3.231	3	3	2.506	3.47
	No treat MM+G vs. PmB MM	11.88	103.4	-91.48	4.384	3	3	29.51	3.773
	No treat MM+G vs. 4 μg/ml with Glucose	11.88	117	-105.1	6.418	3	3	23.16	2.818
	No treat MM+G vs. Blank	11.88	19.41	-7.523	3.81	3	3	2.793	4
	PmB MM vs. 4 μg/ml with Glucose	103.4	117	-13.62	6.776	3	3	2.843	3.255
	PmB MM vs. Blank	103.4	19.41	83.96	4.385	3	3	27.08	3.774
	4 μg/ml with Glucose vs. Blank	117	19.41	97.57	6.419	3	3	21.5	2.818
	Row 21
	No treat MM vs. No treat MM+G	13.69	11.37	2.313	3.826	3	3	0.8551	3.997
	No treat MM vs. PmB MM	13.69	105.2	-91.52	4.235	3	3	30.56	3.839
	No treat MM vs. 4 μg/ml with Glucose	13.69	118.7	-105	6.588	3	3	22.54	2.757
	No treat MM vs. Blank	13.69	20.37	-6.683	4.93	3	3	1.917	3.417
	No treat MM+G vs. PmB MM	11.37	105.2	-93.83	4.279	3	3	31.01	3.874
	No treat MM+G vs. 4 μg/ml with Glucose	11.37	118.7	-107.3	6.616	3	3	22.94	2.794
	No treat MM+G vs. Blank	11.37	20.37	-8.996	4.968	3	3	2.561	3.468
	PmB MM vs. 4 μg/ml with Glucose	105.2	118.7	-13.49	6.861	3	3	2.78	3.094
	PmB MM vs. Blank	105.2	20.37	84.84	5.289	3	3	22.68	3.803
	4 μg/ml with Glucose vs. Blank	118.7	20.37	98.32	7.31	3	3

## Sheet: Figure 1 D
		mCherry fold change in supernatant
		Exp 1	Exp 2	Exp 3	Exp 4	Exp 1	Exp 2	Exp 3	Exp 4	Exp 1	Exp 2	Exp 3	Exp 4	Exp 1	Exp 2	Exp 3	Exp 4
	Time (minutes)	PmB with Glucose				PmB without Glucose				No treat with Glucose				No treat without Glucose
	0	1	1	1	1	1	1	1	1	1	1	1	1	1	1	1	1
	15	1.22981	0.507104	0.800513	1.31793	0.0407621	0.574404	0.677653	0.435769	1.6417	1.2445	1.80905	3.05121	0.978856	1.88579	1.83201	2.01486
	30	0.911706	1.03885	1.59023	2.68437	0.4316	0.926224	1.11203	0.719414	1.40891	1.14157	2.09026	4.84054	0.867819	1.67562	1.9131	2.94362
	60	2.95423	3.27586	4.40199	6.76118	0.821049	2.3643	2.26439	1.83531	1.85406	2.30299	2.86578	3.79245	0.59035	2.75574	1.90793	2.54343
	90	4.33264	4.393	6.14713	6.97108	1.54401	2.71246	3.76682	2.86708	3.09804	1.84185	3.7425	3.38245	0.920218	2.87433	1.97174	1.1599
	120	4.8943	4.52352	6.57851	7.56517	1.63093	4.20025	4.47025	3.085	1.39493	0.650923	3.36449	3.60603	1.19293	3.23198	1.6729	3.72107
	Within each row, compare columns (simple effects within rows)
	Number of families	6
	Number of comparisons per family	6
	Alpha	0.05
	Tukey's multiple comparisons test	Mean diff.	95.00% CI of diff.	Below threshold?	Summary	Adjusted P Value
	Row 1
	PmB MM+G vs. PmB MM	0
	PmB MM+G vs. No treat MM+G	0
	PmB MM+G vs. No treat MM	0
	PmB MM vs. No treat MM+G	0
	PmB MM vs. No treat MM	0
	No treat MM+G vs. No treat MM	0
	Row 2
	PmB MM+G vs. PmB MM	0.5317	-0.3065 to 1.370	No	ns	0.2177
	PmB MM+G vs. No treat MM+G	-0.9728	-2.670 to 0.7244	No	ns	0.2453
	PmB MM+G vs. No treat MM	-0.714	-1.778 to 0.3499	No	ns	0.1906
	PmB MM vs. No treat MM+G	-1.504	-3.246 to 0.2372	No	ns	0.0776
	PmB MM vs. No treat MM	-1.246	-2.269 to -0.2229	Yes	*	0.0238
	No treat MM+G vs. No treat MM	0.2587	-1.431 to 1.949	No	ns	0.9376
	Row 3
	PmB MM+G vs. PmB MM	0.759	-1.043 to 2.561	No	ns	0.4069
	PmB MM+G vs. No treat MM+G	-0.814	-4.506 to 2.878	No	ns	0.8218
	PmB MM+G vs. No treat MM	-0.2938	-2.332 to 1.745	No	ns	0.9563
	PmB MM vs. No treat MM+G	-1.573	-5.564 to 2.418	No	ns	0.4011
	PmB MM vs. No treat MM	-1.053	-2.972 to 0.8664	No	ns	0.2437
	No treat MM+G vs. No treat MM	0.5203	-3.160 to 4.201	No	ns	0.9427
	Row 4
	PmB MM+G vs. PmB MM	2.527	-1.276 to 6.330	No	ns	0.1631
	PmB MM+G vs. No treat MM+G	1.644	-2.109 to 5.398	No	ns	0.415
	PmB MM+G vs. No treat MM	2.399	-1.334 to 6.132	No	ns	0.1953
	PmB MM vs. No treat MM+G	-0.8826	-2.792 to 1.027	No	ns	0.4389
	PmB MM vs. No treat MM	-0.1281	-2.277 to 2.020	No	ns	0.9962
	No treat MM+G vs. No treat MM	0.7545	-1.484 to 2.993	No	ns	0.6625
	Row 5
	PmB MM+G vs. PmB MM	2.738	-0.1367 to 5.613	No	ns	0.0599
	PmB MM+G vs. No treat MM+G	2.445	-0.4038 to 5.293	No	ns	0.0854
	PmB MM+G vs. No treat MM	3.729	0.8650 to 6.594	Yes	*	0.0173
	PmB MM vs. No treat MM+G	-0.2936	-2.431 to 1.844	No	ns	0.9615
	PmB MM vs. No treat MM	0.991	-1.210 to 3.192	No	ns	0.4634
	No treat MM+G vs. No treat MM	1.285	-0.8137 to 3.383	No	ns	0.2473
	Row 6
	PmB MM+G vs. PmB MM	2.544	-0.8029 to 5.890	No	ns	0.1336
	PmB MM+G vs. No treat MM+G	3.636	0.1017 to 7.171	Yes	*	0.0446
	PmB MM+G vs. No treat MM	3.436	0.1622 to 6.709	Yes	*	0.0412
	PmB MM vs. No treat MM+G	1.093	-2.293 to 4.478	No	ns	0.6908
	PmB MM vs. No treat MM	0.8919	-2.178 to 3.962	No	ns	0.7518
	No treat MM+G vs. No treat MM	-0.2006	-3.516 to 3.115	No	ns	0.9963
	Test details	Mean 1	Mean 2	Mean diff.	SE of diff.	N1	N2	q	DF
	Row 1
	PmB MM+G vs. PmB MM	1	1	0	0	4	4
	PmB MM+G vs. No treat MM+G	1	1	0	0	4	4
	PmB MM+G vs. No treat MM	1	1	0	0	4	4
	PmB MM vs. No treat MM+G	1	1	0	0	4	4
	PmB MM vs. No treat MM	1	1	0	0	4	4
	No treat MM+G vs. No treat MM	1	1	0	0	4	4
	Row 2
	PmB MM+G vs. PmB MM	0.9638	0.4321	0.5317	0.2354	4	4	3.194	5.513
	PmB MM+G vs. No treat MM+G	0.9638	1.937	-0.9728	0.4336	4	4	3.173	4.344
	PmB MM+G vs. No treat MM	0.9638	1.678	-0.714	0.3028	4	4	3.334	5.732
	PmB MM vs. No treat MM+G	0.4321	1.937	-1.504	0.4142	4	4	5.137	3.756
	PmB MM vs. No treat MM	0.4321	1.678	-1.246	0.2743	4	4	6.423	4.868
	No treat MM+G vs. No treat MM	1.937	1.678	0.2587	0.4559	4	4	0.8027	4.94
	Row 3
	PmB MM+G vs. PmB MM	1.556	0.7973	0.759	0.4294	4	4	2.5	3.77
	PmB MM+G vs. No treat MM+G	1.556	2.37	-0.814	0.9386	4	4	1.227	4.296
	PmB MM+G vs. No treat MM	1.556	1.85	-0.2938	0.5882	4	4	0.7062	5.98
	PmB MM vs. No treat MM+G	0.7973	2.37	-1.573	0.8598	4	4	2.587	3.178
	PmB MM vs. No treat MM	0.7973	1.85	-1.053	0.4519	4	4	3.294	3.689
	No treat MM+G vs. No treat MM	2.37	1.85	0.5203	0.9491	4	4	0.7752	4.436
	Row 4
	PmB MM+G vs. PmB MM	4.348	1.821	2.527	0.9314	4	4	3.837	3.976
	PmB MM+G vs. No treat MM+G	4.348	2.704	1.644	0.958	4	4	2.428	4.335
	PmB MM+G vs. No treat MM	4.348	1.949	2.399	0.9904	4	4	3.426	4.741
	PmB MM vs. No treat MM+G	1.821	2.704	-0.8826	0.5467	4	4	2.283	5.835
	PmB MM vs. No treat MM	1.821	1.949	-0.1281	0.6016	4	4	0.3011	5.464
	No treat MM+G vs. No treat MM	2.704	1.949	0.7545	0.642	4	4	1.662	5.862
	Row 5
	PmB MM+G vs. PmB MM	5.461	2.723	2.738	0.7992	4	4	4.845	5.353
	PmB MM+G vs. No treat MM+G	5.461	3.016	2.445	0.7753	4	4	4.46	5.055
	PmB MM+G vs. No treat MM	5.461	1.732	3.729	0.7913	4	4	6.665	5.261
	PmB MM vs. No treat MM+G	2.723	3.016	-0.2936	0.6156	4	4	0.6745	5.941
	PmB MM vs. No treat MM	2.723	1.732	0.991	0.6357	4	4	2.205	5.994
	No treat MM+G vs. No treat MM	3.016	1.732	1.285	0.6053	4	4	3.002	5.972
	Row 6
	PmB MM+G vs. PmB MM	5.89	3.347	2.544	0.9636	4	4	3.733	5.938
	PmB MM+G vs. No treat MM+G	5.89	2.254	3.636	1.021	4	4	5.037	5.998
	PmB MM+G vs. No treat MM	5.89	2.455	3.436	0.9376	4	4	5.182	5.843
	PmB MM vs. No treat MM+G	3.347	2.254	1.093	0.9735	4	4	1.587	5.915
	PmB MM vs. No treat MM	3.347	2.455	0.8919	0.8857	4	4	1.424	5.976
	No treat MM+G vs. No treat MM	2.254	2.455	-0.2006	0.9478	4	4	0.2994	5.808

## Sheet: Figure 1 E
		OM+IM permeabilisation (sytox RFU/OD600nm)
		Exp 1	Exp 2	Exp 3	Exp 4	Exp 1	Exp 2	Exp 3	Exp 4	Exp 1	Exp 2	Exp 3	Exp 4	Exp 1	Exp 2	Exp 3	Exp 4	Exp 1	Exp 2	Exp 3	Exp 4
	Time (minutes)	No treat without Glucose				No treat with Glucose				PmB without Glucose				PmB with Glucose				Blank
	0	664.203	790.235	707.553	677.887	612.839	781.229	637.722	661.108	686.533	839.854	689.194	771.57	631.787	788.814	685.867	767.427	1249.87	1422.21	1277.61	1398.61
	15	577.981	734.727	629.804	686.653	597.93	748.287	621.561	740.398	939.422	1334.51	894.206	1255.88	899.059	1401.37	1003.41	1385.97	1087.44	1255.03	1179.99	1338.46
	30	572.102	726.537	628.19	686.823	653.616	811.167	661.605	780.702	1646.53	2783.76	2055.4	2361.16	5535.31	6680.67	6117.13	5677.28	1080.23	1224.18	1181.21	1337.2
	45	595.705	738.177	636.183	704.808	704.136	867.644	724.921	854.061	5035.6	11184.7	8236.08	6766.73	23923.3	30239.8	25947.1	29443.9	1073.18	1242.75	1162.52	1348.23
	60	592.205	747.624	639.434	707.805	748.483	917.013	789.095	912.788	14342.4	26837.5	22034.8	14804.6	52514.2	54807.6	48392	50940.3	1073.57	1241.67	1142.39	1322.18
	75	601.047	753.324	633.139	704.792	864.571	981.463	847.488	979.104	20541.8	30796.9	27540.9	23625.6	67128.4	50732.2	60129.3	62100.1	1078.13	1243.54	1158.96	1360.32
	90	601.488	776.742	659.444	732.488	904.982	1064.97	931.243	1085.79	31979	36433.8	34004.8	29108.4	78345.5	61460.4	69547.4	72010.2	1044.82	1246.56	1126.32	1367.94
	105	609.093	768.411	660.448	725.46	994.358	1153.08	979.48	1193.9	40316.7	38274.2	39399.2	34790.5	91923.6	71190.6	88834.2	78930.6	1077.07	1262.79	1150.44	1352.34
	Within each row, compare columns (simple effects within rows)
	Number of families	8
	Number of comparisons per family	10
	Alpha	0.05
	Tukey's multiple comparisons test	Mean diff.	95.00% CI of diff.	Below threshold?	Summary	Adjusted P Value
	Row 1
	No treat MM vs. No treat MM+G	0.03674	-0.1432 to 0.2167	No	ns	0.9255
	No treat MM vs. PmB MM	-0.03682	-0.2146 to 0.1410	No	ns	0.9228
	No treat MM vs. PmB MM+G	-0.008504	-0.1850 to 0.1680	No	ns	0.9997
	No treat MM vs. Blank	-0.6271	-0.8305 to -0.4237	Yes	***	0.0003
	No treat MM+G vs. PmB MM	-0.07356	-0.2701 to 0.1230	No	ns	0.647
	No treat MM+G vs. PmB MM+G	-0.04525	-0.2409 to 0.1504	No	ns	0.899
	No treat MM+G vs. Blank	-0.6639	-0.8788 to -0.4489	Yes	***	0.0002
	PmB MM vs. PmB MM+G	0.02831	-0.1658 to 0.2225	No	ns	0.9783
	PmB MM vs. Blank	-0.5903	-0.8042 to -0.3764	Yes	***	0.0003
	PmB MM+G vs. Blank	-0.6186	-0.8319 to -0.4053	Yes	***	0.0002
	Row 2
	No treat MM vs. No treat MM+G	-0.01975	-0.2157 to 0.1762	No	ns	0.9943
	No treat MM vs. PmB MM	-0.4487	-0.9983 to 0.1008	No	ns	0.0904
	No treat MM vs. PmB MM+G	-0.5152	-1.167 to 0.1365	No	ns	0.0972
	No treat MM vs. Blank	-0.5579	-0.8105 to -0.3053	Yes	**	0.0016
	No treat MM+G vs. PmB MM	-0.429	-0.9708 to 0.1128	No	ns	0.1006
	No treat MM+G vs. PmB MM+G	-0.4954	-1.139 to 0.1480	No	ns	0.1062
	No treat MM+G vs. Blank	-0.5382	-0.7946 to -0.2818	Yes	**	0.0017
	PmB MM vs. PmB MM+G	-0.06645	-0.7109 to 0.5780	No	ns	0.9938
	PmB MM vs. Blank	-0.1092	-0.6352 to 0.4167	No	ns	0.889
	PmB MM+G vs. Blank	-0.04277	-0.6662 to 0.5806	No	ns	0.9973
	Row 3
	No treat MM vs. No treat MM+G	-0.07336	-0.2732 to 0.1264	No	ns	0.654
	No treat MM vs. PmB MM	-1.558	-2.811 to -0.3053	Yes	*	0.027
	No treat MM vs. PmB MM+G	-5.349	-6.695 to -4.003	Yes	***	0.001
	No treat MM vs. Blank	-0.5523	-0.8035 to -0.3011	Yes	**	0.0016
	No treat MM+G vs. PmB MM	-1.485	-2.729 to -0.2406	Yes	*	0.0303
	No treat MM+G vs. PmB MM+G	-5.276	-6.614 to -3.938	Yes	***	0.0009
	No treat MM+G vs. Blank	-0.4789	-0.7357 to -0.2222	Yes	**	0.0029
	PmB MM vs. PmB MM+G	-3.791	-5.115 to -2.467	Yes	***	0.0002
	PmB MM vs. Blank	1.006	-0.2194 to 2.231	No	ns	0.0866
	PmB MM+G vs. Blank	4.797	3.477 to 6.117	Yes	***	0.001
	Row 4
	No treat MM vs. No treat MM+G	-0.119	-0.3242 to 0.08628	No	ns	0.291
	No treat MM vs. PmB MM	-7.137	-14.04 to -0.2323	Yes	*	0.0457
	No treat MM vs. PmB MM+G	-26.72	-34.59 to -18.85	Yes	**	0.0016
	No treat MM vs. Blank	-0.538	-0.8139 to -0.2620	Yes	**	0.0034
	No treat MM+G vs. PmB MM	-7.018	-13.92 to -0.1163	Yes	*	0.0478
	No treat MM+G vs. PmB MM+G	-26.6	-34.47 to -18.73	Yes	**	0.0016
	No treat MM+G vs. Blank	-0.419	-0.6992 to -0.1388	Yes	**	0.0087
	PmB MM vs. PmB MM+G	-19.58	-27.03 to -12.13	Yes	***	0.0004
	PmB MM vs. Blank	6.599	-0.2966 to 13.49	No	ns	0.0562
	PmB MM+G vs. Blank	26.18	18.32 to 34.04	Yes	**	0.0016
	Row 5
	No treat MM vs. No treat MM+G	-0.1701	-0.3804 to 0.04024	No	ns	0.1109
	No treat MM vs. PmB MM	-18.83	-34.81 to -2.855	Yes	*	0.032
	No treat MM vs. PmB MM+G	-50.99	-58.14 to -43.84	Yes	****	<0.0001
	No treat MM vs. Blank	-0.5232	-0.7813 to -0.2651	Yes	**	0.0024
	No treat MM+G vs. PmB MM	-18.66	-34.64 to -2.686	Yes	*	0.0328
	No treat MM+G vs. PmB MM+G	-50.82	-57.97 to -43.67	Yes	****	<0.0001
	No treat MM+G vs. Blank	-0.3531	-0.6189 to -0.08733	Yes	*	0.0146
	PmB MM vs. PmB MM+G	-32.16	-46.55 to -17.77	Yes	**	0.0025
	PmB MM vs. Blank	18.31	2.334 to 34.29	Yes	*	0.0345
	PmB MM+G vs. Blank	50.47	43.32 to 57.61	Yes	****	<0.0001
	Row 6
	No treat MM vs. No treat MM+G	-0.2451	-0.4322 to -0.05797	Yes	*	0.015
	No treat MM vs. PmB MM	-24.95	-36.84 to -13.07	Yes	**	0.0061
	No treat MM vs. PmB MM+G	-59.35	-77.54 to -41.16	Yes	**	0.0017
	No treat MM vs. Blank	-0.5372	-0.8216 to -0.2528	Yes	**	0.0037
	No treat MM+G vs. PmB MM	-24.71	-36.59 to -12.82	Yes	**	0.0063
	No treat MM+G vs. PmB MM+G	-59.1	-77.29 to -40.91	Yes	**	0.0018
	No treat MM+G vs. Blank	-0.2921	-0.5765 to -0.007679	Yes	*	0.0453
	PmB MM vs. PmB MM+G	-34.4	-50.62 to -18.18	Yes	**	0.0018
	PmB MM vs. Blank	24.42	12.54 to 36.29	Yes	**	0.0065
	PmB MM+G vs. Blank	58.81	40.63 to 77.00	Yes	**	0.0018
	Row 7
	No treat MM vs. No treat MM+G	-0.3042	-0.5318 to -0.07661	Yes	*	0.0139
	No treat MM vs. PmB MM	-32.19	-40.42 to -23.96	Yes	**	0.0011
	No treat MM vs. PmB MM+G	-69.65	-88.17 to -51.13	Yes	**	0.0012
	No treat MM vs. Blank	-0.5039	-0.8368 to -0.1709	Yes	**	0.01
	No treat MM+G vs. PmB MM	-31.88	-40.11 to -23.66	Yes	**	0.0012
	No treat MM+G vs. PmB MM+G	-69.34	-87.87 to -50.82	Yes	**	0.0013
	No treat MM+G vs. Blank	-0.1997	-0.5335 to 0.1342	No	ns	0.2573
	PmB MM vs. PmB MM+G	-37.46	-54.15 to -20.77	Yes	**	0.0025
	PmB MM vs. Blank	31.69	23.46 to 39.91	Yes	**	0.0012
	PmB MM+G vs. Blank	69.14	50.63 to 87.66	Yes	**	0.0013
	Row 8
	No treat MM vs. No treat MM+G	-0.3894	-0.6473 to -0.1314	Yes	**	0.009
	No treat MM vs. PmB MM	-37.5	-43.91 to -31.09	Yes	***	0.0003
	No treat MM vs. PmB MM+G	-82.03	-107.2 to -56.90	Yes	**	0.0017
	No treat MM vs. Blank	-0.5198	-0.8059 to -0.2337	Yes	**	0.0044
	No treat MM+G vs. PmB MM	-37.11	-43.52 to -30.71	Yes	***	0.0003
	No treat MM+G vs. PmB MM+G	-81.64	-106.8 to -56.51	Yes	**	0.0018
	No treat MM+G vs. Blank	-0.1305	-0.4379 to 0.1770	No	ns	0.5475
	PmB MM vs. PmB MM+G	-44.52	-68.42 to -20.63	Yes	**	0.0072
	PmB MM vs. Blank	36.98	30.58 to 43.38	Yes	***	0.0003
	PmB MM+G vs. Blank	81.51	56.38 to 106.6	Yes	**	0.0018
	Test details	Mean 1	Mean 2	Mean diff.	SE of diff.	N1	N2	q	DF
	Row 1
	No treat MM vs. No treat MM+G	0.71	0.6732	0.03674	0.04681	4	4	1.11	5.587
	No treat MM vs. PmB MM	0.71	0.7468	-0.03682	0.04636	4	4	1.123	5.626
	No treat MM vs. PmB MM+G	0.71	0.7185	-0.008504	0.04609	4	4	0.2609	5.65
	No treat MM vs. Blank	0.71	1.337	-0.6271	0.05144	4	4	17.24	5.183
	No treat MM+G vs. PmB MM	0.6732	0.7468	-0.07356	0.05239	4	4	1.986	5.999
	No treat MM+G vs. PmB MM+G	0.6732	0.7185	-0.04525	0.05215	4	4	1.227	5.996
	No treat MM+G vs. Blank	0.6732	1.337	-0.6639	0.05693	4	4	16.49	5.884
	PmB MM vs. PmB MM+G	0.7468	0.7185	0.02831	0.05176	4	4	0.7737	5.999
	PmB MM vs. Blank	0.7468	1.337	-0.5903	0.05657	4	4	14.76	5.859
	PmB MM+G vs. Blank	0.7185	1.337	-0.6186	0.05635	4	4	15.53	5.843
	Row 2
	No treat MM vs. No treat MM+G	0.6573	0.677	-0.01975	0.05191	4	4	0.5382	5.885
	No treat MM vs. PmB MM	0.6573	1.106	-0.4487	0.1159	4	4	5.475	3.561
	No treat MM vs. PmB MM+G	0.6573	1.172	-0.5152	0.1339	4	4	5.44	3.412
	No treat MM vs. Blank	0.6573	1.215	-0.5579	0.06341	4	4	12.44	5.087
	No treat MM+G vs. PmB MM	0.677	1.106	-0.429	0.1175	4	4	5.162	3.739
	No treat MM+G vs. PmB MM+G	0.677	1.172	-0.4954	0.1353	4	4	5.177	3.545
	No treat MM+G vs. Blank	0.677	1.215	-0.5382	0.06631	4	4	11.48	5.5
	PmB MM vs. PmB MM+G	1.106	1.172	-0.06645	0.1704	4	4	0.5514	5.859
	PmB MM vs. Blank	1.106	1.215	-0.1092	0.123	4	4	1.256	4.327
	PmB MM+G vs. Blank	1.172	1.215	-0.04277	0.1401	4	4	0.4317	3.995
	Row 3
	No treat MM vs. No treat MM+G	0.6534	0.7268	-0.07336	0.05271	4	4	1.968	5.817
	No treat MM vs. PmB MM	0.6534	2.212	-1.558	0.2428	4	4	9.078	3.119
	No treat MM vs. PmB MM+G	0.6534	6.003	-5.349	0.2599	4	4	29.1	3.103
	No treat MM vs. Blank	0.6534	1.206	-0.5523	0.06304	4	4	12.39	5.082
	No treat MM+G vs. PmB MM	0.7268	2.212	-1.485	0.2438	4	4	8.615	3.17
	No treat MM+G vs. PmB MM+G	0.7268	6.003	-5.276	0.2609	4	4	28.6	3.148
	No treat MM+G vs. Blank	0.7268	1.206	-0.4789	0.06684	4	4	10.13	5.599
	PmB MM vs. PmB MM+G	2.212	6.003	-3.791	0.3524	4	4	15.21	5.971
	PmB MM vs. Blank	2.212	1.206	1.006	0.2462	4	4	5.779	3.293
	PmB MM+G vs. Blank	6.003	1.206	4.797	0.2632	4	4	25.78	3.255
	Row 4
	No treat MM vs. No treat MM+G	0.6687	0.7877	-0.119	0.05341	4	4	3.15	5.596
	No treat MM vs. PmB MM	0.6687	7.806	-7.137	1.303	4	4	7.747	3.004
	No treat MM vs. PmB MM+G	0.6687	27.39	-26.72	1.485	4	4	25.45	3.003
	No treat MM vs. Blank	0.6687	1.207	-0.538	0.06685	4	4	11.38	4.672
	No treat MM+G vs. PmB MM	0.7877	7.806	-7.018	1.303	4	4	7.616	3.006
	No treat MM+G vs. PmB MM+G	0.7877	27.39	-26.6	1.485	4	4	25.33	3.005
	No treat MM+G vs. Blank	0.7877	1.207	-0.419	0.07236	4	4	8.189	5.478
	PmB MM vs. PmB MM+G	7.806	27.39	-19.58	1.975	4	4	14.02	5.9
	PmB MM vs. Blank	7.806	1.207	6.599	1.304	4	4	7.158	3.012
	PmB MM+G vs. Blank	27.39	1.207	26.18	1.486	4	4	24.93	3.009
	Row 5
	No treat MM vs. No treat MM+G	0.6718	0.8418	-0.1701	0.05523	4	4	4.355	5.742
	No treat MM vs. PmB MM	0.6718	19.5	-18.83	3.013	4	4	8.84	3.001
	No treat MM vs. PmB MM+G	0.6718	51.66	-50.99	1.349	4	4	53.44	3.004
	No treat MM vs. Blank	0.6718	1.195	-0.5232	0.06474	4	4	11.43	5.077
	No treat MM+G vs. PmB MM	0.8418	19.5	-18.66	3.013	4	4	8.76	3.001
	No treat MM+G vs. PmB MM+G	0.8418	51.66	-50.82	1.35	4	4	53.25	3.006
	No treat MM+G vs. Blank	0.8418	1.195	-0.3531	0.06955	4	4	7.18	5.684
	PmB MM vs. PmB MM+G	19.5	51.66	-32.16	3.301	4	4	13.78	4.156
	PmB MM vs. Blank	19.5	1.195	18.31	3.013	4	4	8.594	3.002
	PmB MM+G vs. Blank	51.66	1.195	50.47	1.35	4	4	52.87	3.01
	Row 6
	No treat MM vs. No treat MM+G	0.6731	0.9182	-0.2451	0.04985	4	4	6.953	5.988
	No treat MM vs. PmB MM	0.6731	25.63	-24.95	2.241	4	4	15.75	3.001
	No treat MM vs. PmB MM+G	0.6731	60.02	-59.35	3.43	4	4	24.47	3.001
	No treat MM vs. Blank	0.6731	1.21	-0.5372	0.06949	4	4	10.93	4.766
	No treat MM+G vs. PmB MM	0.9182	25.63	-24.71	2.241	4	4	15.59	3.002
	No treat MM+G vs. PmB MM+G	0.9182	60.02	-59.1	3.43	4	4	24.37	3.001
	No treat MM+G vs. Blank	0.9182	1.21	-0.2921	0.0703	4	4	5.876	4.898
	PmB MM vs. PmB MM+G	25.63	60.02	-34.4	4.097	4	4	11.87	5.167
	PmB MM vs. Blank	25.63	1.21	24.42	2.242	4	4	15.4	3.004
	PmB MM+G vs. Blank	60.02	1.21	58.81	3.43	4	4	24.25	3.002
	Row 7
	No treat MM vs. No treat MM+G	0.6925	0.9967	-0.3042	0.06012	4	4	7.156	5.838
	No treat MM vs. PmB MM	0.6925	32.88	-32.19	1.553	4	4	29.31	3.004
	No treat MM vs. PmB MM+G	0.6925	70.34	-69.65	3.492	4	4	28.2	3.001
	No treat MM vs. Blank	0.6925	1.196	-0.5039	0.08057	4	4	8.844	4.661
	No treat MM+G vs. PmB MM	0.9967	32.88	-31.88	1.553	4	4	29.03	3.005
	No treat MM+G vs. PmB MM+G	0.9967	70.34	-69.34	3.493	4	4	28.08	3.001
	No treat MM+G vs. Blank	0.9967	1.196	-0.1997	0.08422	4	4	3.353	5.152
	PmB MM vs. PmB MM+G	32.88	70.34	-37.46	3.822	4	4	13.86	4.141
	PmB MM vs. Blank	32.88	1.196	31.69	1.554	4	4	28.83	3.012
	PmB MM+G vs. Blank	70.34	1.196	69.14	3.493	4	4	27.99	3.002
	Row 8
	No treat MM vs. No treat MM+G	0.6909	1.08	-0.3894	0.06492	4	4	8.482	5.123
	No treat MM vs. PmB MM	0.6909	38.2	-37.5	1.21	4	4	43.84	3.005
	No treat MM vs. PmB MM+G	0.6909	82.72	-82.03	4.738	4	4	24.48	3
	No treat MM vs. Blank	0.6909	1.211	-0.5198	0.07017	4	4	10.48	4.807
	No treat MM+G vs. PmB MM	1.08	38.2	-37.11	1.211	4	4	43.36	3.012
	No treat MM+G vs. PmB MM+G	1.08	82.72	-81.64	4.738	4	4	24.37	3.001
	No treat MM+G vs. Blank	1.08	1.211	-0.1305	0.08166	4	4	2.259	5.933
	PmB MM vs. PmB MM+G	38.2	82.72	-44.52	4.89	4	4	12.88	3.389
	PmB MM vs. Blank	38.2	1.211	36.98	1.211	4	4	43.2	3.015
	PmB MM+G vs. Blank	82.72	1.211	81.51	4.738	4	4	24.33	3.001
