# Supplementary material for: Polymyxin B lethality requires energy-dependent outer membrane disruption
Source: Nat Microbiol. 2025 Sep 29;10(11):2919–33. doi: 10.1038/s41564-025-02133-1 (PMC12578643; doi:10.1038/s41564-025-02133-1)
Supplement: Supplementary file 11 — Statistical source data. [file 41564_2025_2133_MOESM11_ESM.xlsx]

## Sheet: Figure 2 B
		LPS concentration (ng/ml)
	Replicate	No treat with glucose	PmB with glucose	No treat without glucose	PmB without glucose
	Exp 1	0	101.15	0	0.07014
	Exp 2	0	95.4	0	0.6208
	Exp 3	0	20.8	0	0
	Exp 4	0	156.6	0	0
	Exp 5	0	4.932	0	0
	Number of families	1
	Number of comparisons per family	6
	Alpha	0.05
	Tukey's multiple comparisons test	Mean diff.	95.00% CI of diff.	Below threshold?	Summary	Adjusted P Value
	No treat MM+G vs. PmB MM+G	-75.78	-132.3 to -19.27	Yes	**	0.0071	A-B
	No treat MM+G vs. No treat MM	0	-56.51 to 56.51	No	ns	>0.9999	A-C
	No treat MM+G vs. PmB MM	-0.1382	-56.64 to 56.37	No	ns	>0.9999	A-D
	PmB MM+G vs. No treat MM	75.78	19.27 to 132.3	Yes	**	0.0071	B-C
	PmB MM+G vs. PmB MM	75.64	19.13 to 132.1	Yes	**	0.0072	B-D
	No treat MM vs. PmB MM	-0.1382	-56.64 to 56.37	No	ns	>0.9999	C-D
	Test details	Mean 1	Mean 2	Mean diff.	SE of diff.	n1	n2	q	DF
	No treat MM+G vs. PmB MM+G	0	75.78	-75.78	19.75	5	5	5.426	16
	No treat MM+G vs. No treat MM	0	0	0	19.75	5	5	0	16
	No treat MM+G vs. PmB MM	0	0.1382	-0.1382	19.75	5	5	0.009895	16
	PmB MM+G vs. No treat MM	75.78	0	75.78	19.75	5	5	5.426	16
	PmB MM+G vs. PmB MM	75.78	0.1382	75.64	19.75	5	5	5.416	16
	No treat MM vs. PmB MM	0	0.1382	-0.1382	19.75	5	5	0.009895	16

## Sheet: Figure 2 D
		Relative abundance LPS (fold change)
	Replicate	No treat with glucose	PmB with glucose	No treat without glucose	PmB without glucose
	Exp 1	1.6577	0.274447	0.995444	0.835116
	Exp 2	1.83531	0.316179	1.06676	1.17928
	Exp 3	1.64806	0.40515	1.10268	0.830719
	Number of families	1
	Number of comparisons per family	6
	Alpha	0.05
	Tukey's multiple comparisons test	Mean Diff.	95.00% CI of diff.	Below threshold?	Summary	Adjusted P Value
	No treat MM+G vs. PmB MM+G	1.382	1.065 to 1.698	Yes	****	<0.0001	A-B
	No treat MM+G vs. No treat MM	0.6587	0.3424 to 0.9751	Yes	***	0.0007	A-C
	No treat MM+G vs. PmB MM	0.7653	0.4490 to 1.082	Yes	***	0.0003	A-D
	PmB MM+G vs. No treat MM	-0.723	-1.039 to -0.4067	Yes	***	0.0004	B-C
	PmB MM+G vs. PmB MM	-0.6164	-0.9328 to -0.3001	Yes	**	0.0011	B-D
	No treat MM vs. PmB MM	0.1066	-0.2097 to 0.4229	No	ns	0.711	C-D
	Test details	Mean 1	Mean 2	Mean Diff.	SE of diff.	n1	n2	q	DF
	No treat MM+G vs. PmB MM+G	1.714	0.3319	1.382	0.09878	3	3	19.78	8
	No treat MM+G vs. No treat MM	1.714	1.055	0.6587	0.09878	3	3	9.431	8
	No treat MM+G vs. PmB MM	1.714	0.9484	0.7653	0.09878	3	3	10.96	8
	PmB MM+G vs. No treat MM	0.3319	1.055	-0.723	0.09878	3	3	10.35	8
	PmB MM+G vs. PmB MM	0.3319	0.9484	-0.6164	0.09878	3	3	8.825	8
	No treat MM vs. PmB MM	1.055	0.9484	0.1066	0.09878	3	3	1.526	8
