# Supplementary material for: Polymyxin B lethality requires energy-dependent outer membrane disruption
Source: Nat Microbiol. 2025 Sep 29;10(11):2919–33. doi: 10.1038/s41564-025-02133-1 (PMC12578643; doi:10.1038/s41564-025-02133-1)
Supplement: Supplementary file 12 — Statistical source data. [file 41564_2025_2133_MOESM12_ESM.xlsx]

## Sheet: Figure 3 A
		Log10 CFU/ml	ATP (nM)	Relative abundance LPS
	Carbon source	Cell viability with PmB	ATP	No treat LPS	PmB treat LPS
	No carbon source	8.37793	260.524	1	0.943911
	Glucose	5.37912	653.476	1.95966	0.370727
	Rhamnose	8.04085	287.353	1.05913	0.562298
	Arabinose	8.10602	347.378	1.1421	0.631991
	Mannose	4.4966	663.431	1.7525	0.368683
	Galactose	7.26597	400.451	1.45213	0.462429
	Acetate	6.61487	488.367	1.55924	0.420138
	Succinate	6.32862	512.493	1.89307	0.386158
	Glycerol	7.01947	367.206	1.42602	0.475941

## Sheet: Figure 3 C
		Log10 CFU/ml
		Exp 1	Exp 2	Exp 3	Exp 4	Exp 1	Exp 2	Exp 3	Exp 4	Exp 1	Exp 2	Exp 3	Exp 4	Exp 1	Exp 2	Exp 3	Exp 4
	Time (minutes)	No drug control				PmB				ACHN-975				PmB + ACHN-975
	0	8.54407	8.51851	8.25527	8.39794	8.60206	8.30103	8.39794	8.30103	8.36173	8.32222	8.30103		8.4624	8.36173	8.41497
	15	8.51851	8.36173	8.49136	8.25527	8.53148	8.36173	8.30103	8.20412	8.4624	8.17609	8.30103		8.36173	8.36173	8.39794
	30	8.39794	8.25527	8.43136	8.30103	7.00432	6.95424	7	6.64345	8.23045	8.25527	8.20412		8.30103	8.27875	8.30103
	60	8.32222	8.43136	8.54407	8.30103	5.5563	5.17609	4.69897	4.20412	8.5682	8.20412	8.39794		7.25527	7.47712	7.38021
	120	8.43136	8.34242	8.27875	8.36173	3.90309	4.04139	3	3.30103	8.38021	8.50515	8.36173		5.47712	5.54407	5.62325
	Within each row, compare columns (simple effects within rows)
	Number of families	5
	Number of comparisons per family	6
	Alpha	0.05
	Tukey's multiple comparisons test	Mean diff.	95.00% CI of diff.	Below threshold?	Summary	Adjusted P Value
	Row 1
	No drug control vs. PmB	0.02843	-0.3078 to 0.3646	No	ns	0.9903
	No drug control vs. ACHN-975	0.1006	-0.2027 to 0.4039	No	ns	0.5358
	No drug control vs. PmB + ACHN-975	0.01592	-0.2763 to 0.3081	No	ns	0.9956
	PmB vs. ACHN-975	0.07219	-0.2552 to 0.3996	No	ns	0.7667
	PmB vs. PmB + ACHN-975	-0.01252	-0.3276 to 0.3026	No	ns	0.9982
	ACHN-975 vs. PmB + ACHN-975	-0.08471	-0.2388 to 0.06940	No	ns	0.2251
	Row 2
	No drug control vs. PmB	0.05713	-0.2625 to 0.3767	No	ns	0.9214
	No drug control vs. ACHN-975	0.09355	-0.3266 to 0.5137	No	ns	0.8025
	No drug control vs. PmB + ACHN-975	0.03292	-0.2525 to 0.3184	No	ns	0.9465
	PmB vs. ACHN-975	0.03642	-0.3856 to 0.4584	No	ns	0.985
	PmB vs. PmB + ACHN-975	-0.02421	-0.3480 to 0.2996	No	ns	0.9833
	ACHN-975 vs. PmB + ACHN-975	-0.06063	-0.6151 to 0.4938	No	ns	0.8814
	Row 3
	No drug control vs. PmB	1.446	1.069 to 1.823	Yes	***	0.0002
	No drug control vs. ACHN-975	0.1165	-0.06770 to 0.3006	No	ns	0.1777
	No drug control vs. PmB + ACHN-975	0.0528	-0.1403 to 0.2459	No	ns	0.6337
	PmB vs. ACHN-975	-1.329	-1.737 to -0.9221	Yes	**	0.0015
	PmB vs. PmB + ACHN-975	-1.393	-1.808 to -0.9787	Yes	**	0.0015
	ACHN-975 vs. PmB + ACHN-975	-0.06366	-0.1444 to 0.01705	No	ns	0.0912
	Row 4
	No drug control vs. PmB	3.491	2.117 to 4.865	Yes	**	0.003
	No drug control vs. ACHN-975	0.009583	-0.5495 to 0.5687	No	ns	0.9998
	No drug control vs. PmB + ACHN-975	1.029	0.6997 to 1.358	Yes	***	0.0005
	PmB vs. ACHN-975	-3.481	-4.796 to -2.166	Yes	**	0.0018
	PmB vs. PmB + ACHN-975	-2.462	-3.826 to -1.098	Yes	**	0.0085
	ACHN-975 vs. PmB + ACHN-975	1.019	0.4617 to 1.577	Yes	**	0.0081
	Row 5
	No drug control vs. PmB	4.792	3.618 to 5.966	Yes	***	0.0009
	No drug control vs. ACHN-975	-0.06213	-0.2911 to 0.1669	No	ns	0.6937
	No drug control vs. PmB + ACHN-975	2.805	2.591 to 3.019	Yes	****	<0.0001
	PmB vs. ACHN-975	-4.854	-6.014 to -3.695	Yes	***	0.0007
	PmB vs. PmB + ACHN-975	-1.987	-3.149 to -0.8242	Yes	*	0.0105
	ACHN-975 vs. PmB + ACHN-975	2.868	2.616 to 3.119	Yes	****	<0.0001
	Test details	Mean 1	Mean 2	Mean diff.	SE of diff.	N1	N2	q	DF
	Row 1
	No drug control vs. PmB	8.429	8.401	0.02843	0.09696	4	4	0.4147	5.97
	No drug control vs. ACHN-975	8.429	8.328	0.1006	0.06843	4	3	2.079	3.423
	No drug control vs. PmB + ACHN-975	8.429	8.413	0.01592	0.07219	4	3	0.3118	4.047
	PmB vs. ACHN-975	8.401	8.328	0.07219	0.07315	4	3	1.396	3.369
	PmB vs. PmB + ACHN-975	8.401	8.413	-0.01252	0.07669	4	3	0.2309	3.926
	ACHN-975 vs. PmB + ACHN-975	8.328	8.413	-0.08471	0.03409	3	3	3.515	3.313
	Row 2
	No drug control vs. PmB	8.407	8.35	0.05713	0.09191	4	4	0.879	5.915
	No drug control vs. ACHN-975	8.407	8.313	0.09355	0.1029	4	3	1.286	3.975
	No drug control vs. PmB + ACHN-975	8.407	8.374	0.03292	0.06216	4	3	0.7489	3.232
	PmB vs. ACHN-975	8.35	8.313	0.03642	0.1077	4	3	0.4782	4.333
	PmB vs. PmB + ACHN-975	8.35	8.374	-0.02421	0.06982	4	3	0.4904	3.183
	ACHN-975 vs. PmB + ACHN-975	8.313	8.374	-0.06063	0.08375	3	3	1.024	2.085
	Row 3
	No drug control vs. PmB	8.346	6.901	1.446	0.09569	4	4	21.37	4.289
	No drug control vs. ACHN-975	8.346	8.23	0.1165	0.04364	4	3	3.774	3.733
	No drug control vs. PmB + ACHN-975	8.346	8.294	0.0528	0.04173	4	3	1.789	3.194
	PmB vs. ACHN-975	6.901	8.23	-1.329	0.08768	4	3	21.44	3.174
	PmB vs. PmB + ACHN-975	6.901	8.294	-1.393	0.08675	4	3	22.71	3.044
	ACHN-975 vs. PmB + ACHN-975	8.23	8.294	-0.06366	0.01653	3	3	5.446	2.95
	Row 4
	No drug control vs. PmB	8.4	4.909	3.491	0.2985	4	4	16.54	3.218
	No drug control vs. ACHN-975	8.4	8.39	0.009583	0.1191	4	3	0.1138	3.126
	No drug control vs. PmB + ACHN-975	8.4	7.371	1.029	0.08518	4	3	17.08	4.472
	PmB vs. ACHN-975	4.909	8.39	-3.481	0.3115	4	3	15.81	3.729
	PmB vs. PmB + ACHN-975	4.909	7.371	-2.462	0.3001	4	3	11.6	3.283
	ACHN-975 vs. PmB + ACHN-975	8.39	7.371	1.019	0.1232	3	3	11.7	3.309
	Row 5
	No drug control vs. PmB	8.354	3.561	4.792	0.2487	4	4	27.26	3.097
	No drug control vs. ACHN-975	8.354	8.416	-0.06213	0.05491	4	3	1.6	3.816
	No drug control vs. PmB + ACHN-975	8.354	5.548	2.805	0.05263	4	3	75.38	4.007
	PmB vs. ACHN-975	3.561	8.416	-4.854	0.2507	4	3	27.38	3.198
	PmB vs. PmB + ACHN-975	3.561	5.548	-1.987	0.2503	4	3	11.23	3.174
	ACHN-975 vs. PmB + ACHN-975	8.416	5.548	2.868	0.06175	3	3	65.68	3.984

## Sheet: Figure 3 D
		Log10 CFU/ml
		Exp 1	Exp 2	Exp 3	Exp 4	Exp 1	Exp 2	Exp 3	Exp 4	Exp 1	Exp 2	Exp 3	Exp 4	Exp 1	Exp 2	Exp 3	Exp 4
	Time (minutes)	No drug control				PmB				CHIR-090				PmB + CHIR-090
	0	8.54407	8.51851	8.25527	8.39794	8.60206	8.30103	8.39794	8.30103	8.43136	8.51851	8.32222	8.39794	8.47712	8.4624	8.25527	8.30103
	15	8.51851	8.36173	8.49136	8.25527	8.53148	8.36173	8.30103	8.20412	8.32222	8.47712	8.30103	8.30103	8.32222	8.5563	8.54407	8.41497
	30	8.39794	8.25527	8.43136	8.30103	7.00432	6.95424	7	6.64345	8.47712	8.60206	8.32222	8.53148	8.27875	8.43136	8.36173	8.47712
	60	8.32222	8.43136	8.54407	8.30103	5.5563	5.17609	4.69897	4.20412	8.30103	8.30103	8.34242	8.47712	7.95904	7.63347	8.11394	7.74036
	120	8.43136	8.34242	8.27875	8.36173	3.90309	4.04139	3	3.30103	8.17609	8.60206	8.34242	8.43136	5.80618	5.95424	6.49136	6.62325
	Within each row, compare columns (simple effects within rows)
	Number of families	5
	Number of comparisons per family	6
	Alpha	0.05
	Tukey's multiple comparisons test	Mean diff.	95.00% CI of diff.	Below threshold?	Summary	Adjusted P Value
	Row 1
	No drug control vs. PmB 4 μg/ml	0.02843	-0.3078 to 0.3646	No	ns	0.9903
	No drug control vs. CHIR-090	0.01144	-0.2752 to 0.2980	No	ns	0.9987
	No drug control vs. PmB + CHIR-090	0.05499	-0.2477 to 0.3577	No	ns	0.9172
	PmB 4 μg/ml vs. CHIR-090	-0.01699	-0.3242 to 0.2903	No	ns	0.9964
	PmB 4 μg/ml vs. PmB + CHIR-090	0.02656	-0.2920 to 0.3451	No	ns	0.9903
	CHIR-090 vs. PmB + CHIR-090	0.04355	-0.2041 to 0.2912	No	ns	0.9191
	Row 2
	No drug control vs. PmB 4 μg/ml	0.05713	-0.2625 to 0.3767	No	ns	0.9214
	No drug control vs. CHIR-090	0.05637	-0.2110 to 0.3237	No	ns	0.87
	No drug control vs. PmB + CHIR-090	-0.05267	-0.3395 to 0.2342	No	ns	0.9162
	PmB 4 μg/ml vs. CHIR-090	-0.000761	-0.2991 to 0.2976	No	ns	>0.9999
	PmB 4 μg/ml vs. PmB + CHIR-090	-0.1098	-0.4205 to 0.2009	No	ns	0.6281
	CHIR-090 vs. PmB + CHIR-090	-0.109	-0.3574 to 0.1393	No	ns	0.4692
	Row 3
	No drug control vs. PmB 4 μg/ml	1.446	1.069 to 1.823	Yes	***	0.0002
	No drug control vs. CHIR-090	-0.1368	-0.3971 to 0.1235	No	ns	0.3312
	No drug control vs. PmB + CHIR-090	-0.04084	-0.2475 to 0.1658	No	ns	0.8993
	PmB 4 μg/ml vs. CHIR-090	-1.583	-1.961 to -1.205	Yes	****	<0.0001
	PmB 4 μg/ml vs. PmB + CHIR-090	-1.487	-1.862 to -1.111	Yes	***	0.0002
	CHIR-090 vs. PmB + CHIR-090	0.09598	-0.1663 to 0.3582	No	ns	0.5947
	Row 4
	No drug control vs. PmB 4 μg/ml	3.491	2.117 to 4.865	Yes	**	0.003
	No drug control vs. CHIR-090	0.04427	-0.2037 to 0.2923	No	ns	0.917
	No drug control vs. PmB + CHIR-090	0.538	0.06949 to 1.006	Yes	*	0.0306
	PmB 4 μg/ml vs. CHIR-090	-3.447	-4.837 to -2.056	Yes	**	0.0035
	PmB 4 μg/ml vs. PmB + CHIR-090	-2.953	-4.259 to -1.647	Yes	**	0.003
	CHIR-090 vs. PmB + CHIR-090	0.4937	0.01489 to 0.9725	Yes	*	0.0454
	Row 5
	No drug control vs. PmB 4 μg/ml	4.792	3.618 to 5.966	Yes	***	0.0009
	No drug control vs. CHIR-090	-0.03442	-0.4316 to 0.3628	No	ns	0.981
	No drug control vs. PmB + CHIR-090	2.135	1.191 to 3.079	Yes	**	0.0045
	PmB 4 μg/ml vs. CHIR-090	-4.827	-5.928 to -3.726	Yes	***	0.0003
	PmB 4 μg/ml vs. PmB + CHIR-090	-2.657	-3.771 to -1.544	Yes	***	0.0008
	CHIR-090 vs. PmB + CHIR-090	2.169	1.295 to 3.043	Yes	**	0.0017
	Test details	Mean 1	Mean 2	Mean diff.	SE of diff.	N1	N2	q	DF
	Row 1
	No drug control vs. PmB 4 μg/ml	8.429	8.401	0.02843	0.09696	4	4	0.4147	5.97
	No drug control vs. CHIR-090	8.429	8.418	0.01144	0.0776	4	4	0.2085	4.988
	No drug control vs. PmB + CHIR-090	8.429	8.374	0.05499	0.08673	4	4	0.8967	5.848
	PmB 4 μg/ml vs. CHIR-090	8.401	8.418	-0.01699	0.08179	4	4	0.2938	4.78
	PmB 4 μg/ml vs. PmB + CHIR-090	8.401	8.374	0.02656	0.0905	4	4	0.415	5.7
	CHIR-090 vs. PmB + CHIR-090	8.418	8.374	0.04355	0.06936	4	4	0.8881	5.468
	Row 2
	No drug control vs. PmB 4 μg/ml	8.407	8.35	0.05713	0.09191	4	4	0.879	5.915
	No drug control vs. CHIR-090	8.407	8.35	0.05637	0.07436	4	4	1.072	5.362
	No drug control vs. PmB + CHIR-090	8.407	8.459	-0.05267	0.08265	4	4	0.9013	5.953
	PmB 4 μg/ml vs. CHIR-090	8.35	8.35	-0.000761	0.08087	4	4	0.01331	5.003
	PmB 4 μg/ml vs. PmB + CHIR-090	8.35	8.459	-0.1098	0.08855	4	4	1.754	5.755
	CHIR-090 vs. PmB + CHIR-090	8.35	8.459	-0.109	0.07017	4	4	2.198	5.608
	Row 3
	No drug control vs. PmB 4 μg/ml	8.346	6.901	1.446	0.09569	4	4	21.37	4.289
	No drug control vs. CHIR-090	8.346	8.483	-0.1368	0.07225	4	4	2.678	5.332
	No drug control vs. PmB + CHIR-090	8.346	8.387	-0.04084	0.05964	4	4	0.9684	5.984
	PmB 4 μg/ml vs. CHIR-090	6.901	8.483	-1.583	0.1049	4	4	21.34	5.319
	PmB 4 μg/ml vs. PmB + CHIR-090	6.901	8.387	-1.487	0.09665	4	4	21.76	4.414
	CHIR-090 vs. PmB + CHIR-090	8.483	8.387	0.09598	0.07352	4	4	1.846	5.481
	Row 4
	No drug control vs. PmB 4 μg/ml	8.4	4.909	3.491	0.2985	4	4	16.54	3.218
	No drug control vs. CHIR-090	8.4	8.355	0.04427	0.06981	4	4	0.8968	5.548
	No drug control vs. PmB + CHIR-090	8.4	7.862	0.538	0.1216	4	4	6.256	4.503
	PmB 4 μg/ml vs. CHIR-090	4.909	8.355	-3.447	0.2961	4	4	16.46	3.122
	PmB 4 μg/ml vs. PmB + CHIR-090	4.909	7.862	-2.953	0.3124	4	4	13.37	3.799
	CHIR-090 vs. PmB + CHIR-090	8.355	7.862	0.4937	0.1158	4	4	6.031	3.877
	Row 5
	No drug control vs. PmB 4 μg/ml	8.354	3.561	4.792	0.2487	4	4	27.26	3.097
	No drug control vs. CHIR-090	8.354	8.388	-0.03442	0.09422	4	4	0.5166	3.739
	No drug control vs. PmB + CHIR-090	8.354	6.219	2.135	0.2021	4	4	14.94	3.148
	PmB 4 μg/ml vs. CHIR-090	3.561	8.388	-4.827	0.2622	4	4	26.04	3.765
	PmB 4 μg/ml vs. PmB + CHIR-090	3.561	6.219	-2.657	0.3173	4	4	11.84	5.75
	CHIR-090 vs. PmB + CHIR-090	8.388	6.219	2.169	0.2185	4	4	14.04	4.143

## Sheet: Figure 3 E
		Log10 CFU/ml
		Exp 1	Exp 2	Exp 3	Exp 4	Exp 1	Exp 2	Exp 3	Exp 4	Exp 1	Exp 2	Exp 3	Exp 4	Exp 1	Exp 2	Exp 3	Exp 4
	Time (minutes)	No drug control				PmB				Tetracycline				PmB + Tetracycline
	0	8.54407	8.51851	8.25527	8.39794	8.60206	8.30103	8.39794	8.30103	8.65321	8.30103	8.54407	8.38021	8.5563	8.39794	8.36173	8.30103
	15	8.51851	8.36173	8.49136	8.25527	8.53148	8.36173	8.30103	8.20412	8.5682	8.32222	8.32222	8.39794	8.47712	8.44716	8.17609	8.27875
	30	8.39794	8.25527	8.43136	8.30103	7.00432	6.95424	7	6.64345	8.49136	8.38021	8.32222	8.5682	7.04139	6.60206	7.07918	6.54407
	60	8.32222	8.43136	8.54407	8.30103	5.5563	5.17609	4.69897	4.20412	8.47712	8.25527	8.30103	8.38021	5.4624	5	5	5.50515
	120	8.43136	8.34242	8.27875	8.36173	3.90309	4.04139	3	3.30103	8.41497	8.30103	8.41497	8.41497	3.60206	3	3.60206	3
	Within each row, compare columns (simple effects within rows)
	Number of families	5
	Number of comparisons per family	6
	Alpha	0.05
	Tukey's multiple comparisons test	Mean diff.	95.00% CI of diff.	Below threshold?	Summary	Adjusted P Value
	Row 1
	No drug control vs. PmB	0.02843	-0.3078 to 0.3646	No	ns	0.9903
	No drug control vs. Tetracycline	-0.04068	-0.4020 to 0.3207	No	ns	0.9774
	No drug control vs. PmB + Tetracycline	0.0247	-0.2752 to 0.3246	No	ns	0.9908
	PmB vs. Tetracycline	-0.06912	-0.4392 to 0.3010	No	ns	0.9121
	PmB vs. PmB + Tetracycline	-0.003735	-0.3200 to 0.3126	No	ns	>0.9999
	Tetracycline vs. PmB + Tetracycline	0.06538	-0.2820 to 0.4128	No	ns	0.9011
	Row 2
	No drug control vs. PmB	0.05713	-0.2625 to 0.3767	No	ns	0.9214
	No drug control vs. Tetracycline	0.004074	-0.2875 to 0.2956	No	ns	>0.9999
	No drug control vs. PmB + Tetracycline	0.06194	-0.2650 to 0.3888	No	ns	0.908
	PmB vs. Tetracycline	-0.05306	-0.3673 to 0.2612	No	ns	0.9315
	PmB vs. PmB + Tetracycline	0.004808	-0.3380 to 0.3476	No	ns	>0.9999
	Tetracycline vs. PmB + Tetracycline	0.05786	-0.2641 to 0.3799	No	ns	0.9185
	Row 3
	No drug control vs. PmB	1.446	1.069 to 1.823	Yes	***	0.0002
	No drug control vs. Tetracycline	-0.0941	-0.3385 to 0.1503	No	ns	0.5617
	No drug control vs. PmB + Tetracycline	1.53	0.8861 to 2.173	Yes	**	0.0031
	PmB vs. Tetracycline	-1.54	-1.916 to -1.164	Yes	****	<0.0001
	PmB vs. PmB + Tetracycline	0.08383	-0.5291 to 0.6967	No	ns	0.9542
	Tetracycline vs. PmB + Tetracycline	1.624	0.9976 to 2.250	Yes	**	0.0017
	Row 4
	No drug control vs. PmB	3.491	2.117 to 4.865	Yes	**	0.003
	No drug control vs. Tetracycline	0.04626	-0.2120 to 0.3045	No	ns	0.9207
	No drug control vs. PmB + Tetracycline	3.158	2.539 to 3.776	Yes	***	0.0001
	PmB vs. Tetracycline	-3.445	-4.828 to -2.061	Yes	**	0.0033
	PmB vs. PmB + Tetracycline	-0.333	-1.610 to 0.9445	No	ns	0.7453
	Tetracycline vs. PmB + Tetracycline	3.112	2.485 to 3.738	Yes	***	0.0002
	Row 5
	No drug control vs. PmB	4.792	3.618 to 5.966	Yes	***	0.0009
	No drug control vs. Tetracycline	-0.03292	-0.1802 to 0.1143	No	ns	0.8625
	No drug control vs. PmB + Tetracycline	5.053	4.236 to 5.869	Yes	***	0.0002
	PmB vs. Tetracycline	-4.825	-6.002 to -3.648	Yes	***	0.0009
	PmB vs. PmB + Tetracycline	0.2603	-0.8225 to 1.343	No	ns	0.8236
	Tetracycline vs. PmB + Tetracycline	5.085	4.265 to 5.906	Yes	***	0.0002
	Test details	Mean 1	Mean 2	Mean diff.	SE of diff.	N1	N2	q	DF
	Row 1
	No drug control vs. PmB	8.429	8.401	0.02843	0.09696	4	4	0.4147	5.97
	No drug control vs. Tetracycline	8.429	8.47	-0.04068	0.1033	4	4	0.5569	5.808
	No drug control vs. PmB + Tetracycline	8.429	8.404	0.0247	0.08565	4	4	0.4078	5.79
	PmB vs. Tetracycline	8.401	8.47	-0.06912	0.1065	4	4	0.9179	5.926
	PmB vs. PmB + Tetracycline	8.401	8.404	-0.003735	0.08946	4	4	0.05904	5.625
	Tetracycline vs. PmB + Tetracycline	8.47	8.404	0.06538	0.0963	4	4	0.9601	5.312
	Row 2
	No drug control vs. PmB	8.407	8.35	0.05713	0.09191	4	4	0.879	5.915
	No drug control vs. Tetracycline	8.407	8.403	0.004074	0.08416	4	4	0.06846	5.985
	No drug control vs. PmB + Tetracycline	8.407	8.345	0.06194	0.09373	4	4	0.9345	5.862
	PmB vs. Tetracycline	8.35	8.403	-0.05306	0.08996	4	4	0.834	5.834
	PmB vs. PmB + Tetracycline	8.35	8.345	0.004808	0.09898	4	4	0.0687	5.993
	Tetracycline vs. PmB + Tetracycline	8.403	8.345	0.05786	0.09182	4	4	0.8912	5.765
	Row 3
	No drug control vs. PmB	8.346	6.901	1.446	0.09569	4	4	21.37	4.289
	No drug control vs. Tetracycline	8.346	8.44	-0.0941	0.06877	4	4	1.935	5.544
	No drug control vs. PmB + Tetracycline	8.346	6.817	1.53	0.1472	4	4	14.7	3.503
	PmB vs. Tetracycline	6.901	8.44	-1.54	0.1025	4	4	21.24	5.096
	PmB vs. PmB + Tetracycline	6.901	6.817	0.08383	0.1657	4	4	0.7155	4.968
	Tetracycline vs. PmB + Tetracycline	8.44	6.817	1.624	0.1517	4	4	15.13	3.893
	Row 4
	No drug control vs. PmB	8.4	4.909	3.491	0.2985	4	4	16.54	3.218
	No drug control vs. Tetracycline	8.4	8.353	0.04626	0.07415	4	4	0.8823	5.886
	No drug control vs. PmB + Tetracycline	8.4	5.242	3.158	0.1507	4	4	29.63	3.936
	PmB vs. Tetracycline	4.909	8.353	-3.445	0.2972	4	4	16.39	3.165
	PmB vs. PmB + Tetracycline	4.909	5.242	-0.333	0.3248	4	4	1.45	4.299
	Tetracycline vs. PmB + Tetracycline	8.353	5.242	3.112	0.1481	4	4	29.7	3.715
	Row 5
	No drug control vs. PmB	8.354	3.561	4.792	0.2487	4	4	27.26	3.097
	No drug control vs. Tetracycline	8.354	8.386	-0.03292	0.0424	4	4	1.098	5.944
	No drug control vs. PmB + Tetracycline	8.354	3.301	5.053	0.1766	4	4	40.46	3.196
	PmB vs. Tetracycline	3.561	8.386	-4.825	0.2483	4	4	27.48	3.08
	PmB vs. PmB + Tetracycline	3.561	3.301	0.2603	0.3017	4	4	1.22	5.39
	Tetracycline vs. PmB + Tetracycline	8.386	3.301	5.085	0.1761	4	4	40.84	3.161

## Sheet: Figure 3 F
		Log10 CFU/ml
		Exp 1	Exp 2	Exp 3	Exp 1	Exp 2	Exp 3	Exp 1	Exp 2	Exp 3	Exp 1	Exp 2	Exp 3
	Time (minutes)	No drug control			PmB			G907			PmB+G907
	0	8.07918	8.34242	8.07918	8.07918	7.8451	8.07918	8.07918	7.90309	8.07918	8.07918	7.8451	8.07918
	15	7.8451	8.14613	8.30103	8.07918	8.07918	8.07918	7.8451	7.8451	7.8451	7.8451	7.77815	7.8451
	30	7.95424	8.04139	8.14613	5.90309	7.11394	5.90309	7.60206	8.04139	7.60206	7.90309	8.07918	7.90309
	60	8.17609	8.04139	8.20412	1.99564	4.04139	1	8.11394	7.90309	8.11394	6.77815	6.77815	6.77815
	120	8.23045	8.17609	8.23045	1.99564	1	1	8.17609	8	8.17609	4.04139	5.39794	4.04139
	Within each row, compare columns (simple effects within rows)
	Number of families	5
	Number of comparisons per family	6
	Alpha	0.05
	Tukey's multiple comparisons test	Mean diff.	95.00% CI of diff.	Below threshold?	Summary	Adjusted P Value
	Row 1
	No drug control vs. G907	0.1464	-0.3160 to 0.6089	No	ns	0.5724
	No drug control vs. PmB	0.1658	-0.3155 to 0.6471	No	ns	0.5547
	No drug control vs. PmB+G907	0.1658	-0.3155 to 0.6471	No	ns	0.5547
	G907 vs. PmB	0.01933	-0.3938 to 0.4324	No	ns	0.9968
	G907 vs. PmB+G907	0.01933	-0.3938 to 0.4324	No	ns	0.9968
	PmB vs. PmB+G907	0	-0.4492 to 0.4492	No	ns	>0.9999
	Row 2
	No drug control vs. G907	0.2523	-0.6751 to 1.180	No	ns	0.4374
	No drug control vs. PmB	0.01824	-0.9092 to 0.9457	No	ns	0.9988
	No drug control vs. PmB+G907	0.2746	-0.6119 to 1.161	No	ns	0.3924
	G907 vs. PmB	-0.2341		Yes	****	<0.0001
	G907 vs. PmB+G907	0.02232	-0.1323 to 0.1769	No	ns	0.7683
	PmB vs. PmB+G907	0.2564	0.1018 to 0.4110	Yes	*	0.0187
	Row 3
	No drug control vs. G907	0.2988	-0.5537 to 1.151	No	ns	0.3999
	No drug control vs. PmB	1.741	-0.9696 to 4.451	No	ns	0.1171
	No drug control vs. PmB+G907	0.08547	-0.2438 to 0.4148	No	ns	0.7296
	G907 vs. PmB	1.442	-0.9306 to 3.814	No	ns	0.1491
	G907 vs. PmB+G907	-0.2133	-1.055 to 0.6282	No	ns	0.6035
	PmB vs. PmB+G907	-1.655	-4.356 to 1.045	No	ns	0.128
	Row 4
	No drug control vs. G907	0.09688	-0.2738 to 0.4676	No	ns	0.6998
	No drug control vs. PmB	5.795	-0.3745 to 11.96	No	ns	0.0564
	No drug control vs. PmB+G907	1.362	1.014 to 1.710	Yes	**	0.0027
	G907 vs. PmB	5.698	-0.4397 to 11.84	No	ns	0.0577
	G907 vs. PmB+G907	1.266	0.7785 to 1.753	Yes	**	0.0079
	PmB vs. PmB+G907	-4.432	-10.64 to 1.771	No	ns	0.0941
	Row 5
	No drug control vs. G907	0.09494	-0.2621 to 0.4520	No	ns	0.5314
	No drug control vs. PmB	6.88	4.593 to 9.168	Yes	**	0.0058
	No drug control vs. PmB+G907	3.719	0.5944 to 6.843	Yes	*	0.0357
	G907 vs. PmB	6.786	4.599 to 8.972	Yes	**	0.0049
	G907 vs. PmB+G907	3.624	0.5777 to 6.670	Yes	*	0.0354
	PmB vs. PmB+G907	-3.162	-5.550 to -0.7730	Yes	*	0.0206
	Test details	Mean 1	Mean 2	Mean diff.	SE of diff.	N1	N2	q	DF
	Row 1
	No drug control vs. G907	8.167	8.02	0.1464	0.1056	3	3	1.962	3.491
	No drug control vs. PmB	8.167	8.001	0.1658	0.1174	3	3	1.997	3.946
	No drug control vs. PmB+G907	8.167	8.001	0.1658	0.1174	3	3	1.997	3.946
	G907 vs. PmB	8.02	8.001	0.01933	0.09764	3	3	0.28	3.715
	G907 vs. PmB+G907	8.02	8.001	0.01933	0.09764	3	3	0.28	3.715
	PmB vs. PmB+G907	8.001	8.001	0	0.1103	3	3	0	4
	Row 2
	No drug control vs. G907	8.097	7.845	0.2523	0.1339	3	3	2.666	2
	No drug control vs. PmB	8.097	8.079	0.01824	0.1339	3	3	0.1927	2
	No drug control vs. PmB+G907	8.097	7.823	0.2746	0.1357	3	3	2.862	2.111
	G907 vs. PmB	7.845	8.079	-0.2341	0	3	3	+infinity
	G907 vs. PmB+G907	7.845	7.823	0.02232	0.02232	3	3	1.414	2
	PmB vs. PmB+G907	8.079	7.823	0.2564	0.02232	3	3	16.25	2
	Row 3
	No drug control vs. G907	8.047	7.749	0.2988	0.1566	3	3	2.698	2.562
	No drug control vs. PmB	8.047	6.307	1.741	0.4074	3	3	6.042	2.076
	No drug control vs. PmB+G907	8.047	7.962	0.08547	0.08076	3	3	1.497	3.987
	G907 vs. PmB	7.749	6.307	1.442	0.4294	3	3	4.749	2.518
	G907 vs. PmB+G907	7.749	7.962	-0.2133	0.1578	3	3	1.912	2.626
	PmB vs. PmB+G907	6.307	7.962	-1.655	0.4079	3	3	5.739	2.085
	Row 4
	No drug control vs. G907	8.141	8.044	0.09688	0.08639	3	3	1.586	3.62
	No drug control vs. PmB	8.141	2.346	5.795	0.8967	3	3	9.14	2.013
	No drug control vs. PmB+G907	8.141	6.778	1.362	0.05023	3	3	38.36	2
	G907 vs. PmB	8.044	2.346	5.698	0.898	3	3	8.973	2.025
	G907 vs. PmB+G907	8.044	6.778	1.266	0.07028	3	3	25.46	2
	PmB vs. PmB+G907	2.346	6.778	-4.432	0.8952	3	3	7.002	2
	Row 5
	No drug control vs. G907	8.212	8.117	0.09494	0.06143	3	3	2.186	2.378
	No drug control vs. PmB	8.212	1.332	6.88	0.3324	3	3	29.28	2.012
	No drug control vs. PmB+G907	8.212	4.494	3.719	0.4525	3	3	11.62	2.006
	G907 vs. PmB	8.117	1.332	6.786	0.337	3	3	28.47	2.125
	G907 vs. PmB+G907	8.117	4.494	3.624	0.456	3	3	11.24	2.067
	PmB vs. PmB+G907	1.332	4.494	-3.162	0.5609	3	3	7.972	3.67

## Sheet: Figure 3 G
		Log10 CFU/ml
		Exp 1	Exp 2	Exp 3	Exp 1	Exp 2	Exp 3	Exp 1	Exp 2	Exp 3	Exp 1	Exp 2	Exp 3
	Time (minutes)	WT no drug			imp4213 no drug			WT PmB			imp4213 PmB
	0	8.47712	8.4624	8.49136	8.4624	8.47712	8.59106	8.44716	8.38021	8.54407	8.53148	8.47712	8.59106
	15	8.51851	8.51851	8.5682	8.39794	8.5563	8.41497	7.25527	6.57978	6.86332	7.27875	7.51851	7.41497
	30	8.4624	8.44716	8.44716	8.36173	8.53148	8.53148	5.39794	4.69897	4.63347	6.27875	6.72428	6.74036
	60	8.38021	8.51851	8.4624	8.47712	8.47712	8.54407	3.90309	3	3.30103	5.36173	5.70757	5.74819
	120	8.5563	8.54407	8.54407	8.53148	8.43136	8.51851	2	3.30103	3	3	3.30103	2
	Within each row, compare columns (simple effects within rows)
	Number of families	5
	Number of comparisons per family	6
	Alpha	0.05
	Tukey's multiple comparisons test	Mean Diff.	95.00% CI of diff.	Below threshold?	Summary	Adjusted P Value
	Row 1
	WT no drug vs. imp4213 no drug	-0.03323	-0.2969 to 0.2304	No	ns	0.8516
	WT no drug vs. WT PmB	0.01981	-0.2937 to 0.3334	No	ns	0.9718
	WT no drug vs. imp4213 PmB	-0.05626	-0.2635 to 0.1510	No	ns	0.4954
	imp4213 no drug vs. WT PmB	0.05305	-0.2048 to 0.3109	No	ns	0.8308
	imp4213 no drug vs. imp4213 PmB	-0.02303	-0.2406 to 0.1946	No	ns	0.968
	WT PmB vs. imp4213 PmB	-0.07608	-0.3267 to 0.1746	No	ns	0.6054
	Row 2
	WT no drug vs. imp4213 no drug	0.07867	-0.2225 to 0.3798	No	ns	0.5517
	WT no drug vs. WT PmB	1.636	0.2953 to 2.976	Yes	*	0.0339
	WT no drug vs. imp4213 PmB	1.131	0.6895 to 1.573	Yes	**	0.0067
	imp4213 no drug vs. WT PmB	1.557	0.3252 to 2.789	Yes	*	0.0302
	imp4213 no drug vs. imp4213 PmB	1.052	0.6859 to 1.419	Yes	**	0.0014
	WT PmB vs. imp4213 PmB	-0.5046	-1.662 to 0.6524	No	ns	0.2761
	Row 3
	WT no drug vs. imp4213 no drug	-0.02266	-0.4094 to 0.3640	No	ns	0.9738
	WT no drug vs. WT PmB	3.542	1.848 to 5.236	Yes	*	0.012
	WT no drug vs. imp4213 PmB	1.871	0.8251 to 2.917	Yes	*	0.0161
	imp4213 no drug vs. WT PmB	3.565	2.002 to 5.127	Yes	**	0.0086
	imp4213 no drug vs. imp4213 PmB	1.894	1.011 to 2.777	Yes	**	0.0078
	WT PmB vs. imp4213 PmB	-1.671	-2.966 to -0.3757	Yes	*	0.0236
	Row 4
	WT no drug vs. imp4213 no drug	-0.04573	-0.2613 to 0.1698	No	ns	0.7635
	WT no drug vs. WT PmB	5.052	3.281 to 6.824	Yes	**	0.0061
	WT no drug vs. imp4213 PmB	2.848	2.111 to 3.585	Yes	**	0.0022
	imp4213 no drug vs. WT PmB	5.098	3.281 to 6.915	Yes	**	0.0067
	imp4213 no drug vs. imp4213 PmB	2.894	2.088 to 3.699	Yes	**	0.0034
	WT PmB vs. imp4213 PmB	-2.204	-3.682 to -0.7273	Yes	*	0.0176
	Row 5
	WT no drug vs. imp4213 no drug	0.05436	-0.1574 to 0.2661	No	ns	0.4852
	WT no drug vs. WT PmB	5.781	3.057 to 8.505	Yes	*	0.0117
	WT no drug vs. imp4213 PmB	5.781	3.057 to 8.505	Yes	*	0.0117
	imp4213 no drug vs. WT PmB	5.727	3.032 to 8.422	Yes	*	0.0114
	imp4213 no drug vs. imp4213 PmB	5.727	3.032 to 8.422	Yes	*	0.0114
	WT PmB vs. imp4213 PmB	0	-2.264 to 2.264	No	ns	>0.9999
	Test details	Mean 1	Mean 2	Mean Diff.	SE of diff.	N1	N2	q	DF
	Row 1
	WT no drug vs. imp4213 no drug	8.477	8.51	-0.03323	0.04151	3	3	1.132	2.169
	WT no drug vs. WT PmB	8.477	8.457	0.01981	0.04829	3	3	0.5802	2.123
	WT no drug vs. imp4213 PmB	8.477	8.533	-0.05626	0.03395	3	3	2.344	2.257
	imp4213 no drug vs. WT PmB	8.51	8.457	0.05305	0.06257	3	3	1.199	3.905
	imp4213 no drug vs. imp4213 PmB	8.51	8.533	-0.02303	0.0523	3	3	0.6226	3.833
	WT PmB vs. imp4213 PmB	8.457	8.533	-0.07608	0.05784	3	3	1.86	3.558
	Row 2
	WT no drug vs. imp4213 no drug	8.535	8.456	0.07867	0.05285	3	3	2.105	2.43
	WT no drug vs. WT PmB	8.535	6.899	1.636	0.1965	3	3	11.77	2.029
	WT no drug vs. imp4213 PmB	8.535	7.404	1.131	0.07138	3	3	22.41	2.227
	imp4213 no drug vs. WT PmB	8.456	6.899	1.557	0.2022	3	3	10.89	2.262
	imp4213 no drug vs. imp4213 PmB	8.456	7.404	1.052	0.08567	3	3	17.37	3.642
	WT PmB vs. imp4213 PmB	6.899	7.404	-0.5046	0.2078	3	3	3.435	2.495
	Row 3
	WT no drug vs. imp4213 no drug	8.452	8.475	-0.02266	0.05681	3	3	0.564	2.032
	WT no drug vs. WT PmB	8.452	4.91	3.542	0.2447	3	3	20.47	2.002
	WT no drug vs. imp4213 PmB	8.452	6.581	1.871	0.1513	3	3	17.48	2.005
	imp4213 no drug vs. WT PmB	8.475	4.91	3.565	0.2511	3	3	20.08	2.213
	imp4213 no drug vs. imp4213 PmB	8.475	6.581	1.894	0.1615	3	3	16.58	2.549
	WT PmB vs. imp4213 PmB	4.91	6.581	-1.671	0.2876	3	3	8.216	3.334
	Row 4
	WT no drug vs. imp4213 no drug	8.454	8.499	-0.04573	0.04594	3	3	1.408	3.128
	WT no drug vs. WT PmB	8.454	3.401	5.052	0.2685	3	3	26.61	2.091
	WT no drug vs. imp4213 PmB	8.454	5.606	2.848	0.129	3	3	31.22	2.424
	imp4213 no drug vs. WT PmB	8.499	3.401	5.098	0.2664	3	3	27.06	2.028
	imp4213 no drug vs. imp4213 PmB	8.499	5.606	2.894	0.1246	3	3	32.84	2.132
	WT PmB vs. imp4213 PmB	3.401	5.606	-2.204	0.2924	3	3	10.66	2.816
	Row 5
	WT no drug vs. imp4213 no drug	8.548	8.494	0.05436	0.0317	3	3	2.425	2.067
	WT no drug vs. WT PmB	8.548	2.767	5.781	0.3932	3	3	20.79	2
	WT no drug vs. imp4213 PmB	8.548	2.767	5.781	0.3932	3	3	20.79	2
	imp4213 no drug vs. WT PmB	8.494	2.767	5.727	0.3945	3	3	20.53	2.026
	imp4213 no drug vs. imp4213 PmB	8.494	2.767	5.727	0.3945	3	3	20.53	2.026
	WT PmB vs. imp4213 PmB	2.767	2.767	0	0.5561	3	3	0	4

## Sheet: Figure 3 H
		Relative abundance LPS (fold change)
	Replicate	No treat with glucose	PmB with glucose	PmB + CHIR-090 with glucose	PmB + ARCN-975 with glucose	PmB + Tetracycline with glucose
	Exp 1	1.40678	0.332178	0.531602	0.702865	0.332818
	Exp 2	1.76274	0.431979	0.695811	0.813082	0.364781
	Exp 3	1.43487	0.281869	0.426158	0.480891	0.284822
	Exp 4	1.43212	0.274615	0.439773	0.411432	0.277551
	Number of families	1
	Number of comparisons per family	4
	Alpha	0.05
	Dunnett's multiple comparisons test	Mean Diff.	95.00% CI of diff.	Below threshold?	Summary	Adjusted P Value	B-?
	PmB vs. No treat	-1.179	-1.432 to -0.9255	Yes	****	<0.0001	A	No treat
	PmB vs. 15 minutes + PmB + CHIR-090	-0.1932	-0.4467 to 0.06030	No	ns	0.1627	C	15 minutes + PmB + CHIR-090
	PmB vs. 15 minutes PmB + ARCN-975	-0.2719	-0.5254 to -0.01843	Yes	*	0.0341	D	15 minutes PmB + ARCN-975
	PmB vs. PmB + Tetracycline	0.01517	-0.2383 to 0.2686	No	ns	0.9994	E	PmB + Tetracycline
	Test details	Mean 1	Mean 2	Mean Diff.	SE of diff.	n1	n2	q	DF
	PmB vs. No treat	0.3302	1.509	-1.179	0.09293	4	4	12.69	15
	PmB vs. 15 minutes + PmB + CHIR-090	0.3302	0.5233	-0.1932	0.09293	4	4	2.079	15
	PmB vs. 15 minutes PmB + ARCN-975	0.3302	0.6021	-0.2719	0.09293	4	4	2.926	15
	PmB vs. PmB + Tetracycline	0.3302	0.315	0.01517	0.09293	4	4	0.1632	15
