# Supplementary material for: Polymyxin B lethality requires energy-dependent outer membrane disruption
Source: Nat Microbiol. 2025 Sep 29;10(11):2919–33. doi: 10.1038/s41564-025-02133-1 (PMC12578643; doi:10.1038/s41564-025-02133-1)
Supplement: Supplementary file 14 — Statistical source data. [file 41564_2025_2133_MOESM14_ESM.xlsx]

## Sheet: Figure 4 A
		Log10 CFU/ml
		Exp 1	Exp 2	Exp 3	Exp 1	Exp 2	Exp 3	Exp 1	Exp 2	Exp 3	Exp 1	Exp 2	Exp 3
	Time (minutes	No treat without glucose			No treat with glucose			PmB without glucose			PmB with glucose
	0	7.32222	6.90309	7.04139	7.49136	7.17609	6.60206	7.44716	7.11394	7.07918	7.32222	7.20412	7
	15	6.77815	6.8451	7.07918	6.90309	7.11394	7.20412	7	6.53148	6.69897	6.47712	6.65321	6.74819
	30	7	7.14613	7.36173	6.60206	7	7.23045	6.41497	6.23045	6.23045	5.8451	6.11394	5.90309
	60	7.07918	7	7.30103	7.11394	7.07918	7.14613	4.30103	3.8451	3.8451	1.99564	3.90309	3.77815
	120	6.77815	6.8451	7	6.69897	6.95424	7.11394	1	1	1	1	1	1
	Within each row, compare columns (simple effects within rows)
	Number of families	5
	Number of comparisons per family	6
	Alpha	0.05
	Tukey's multiple comparisons test	Mean diff.	95.00% CI of diff.	Below threshold?	Summary	Adjusted P Value
	Row 1
	No treat MM vs. No treat MM+G	-0.000937	-1.441 to 1.439	No	ns	>0.9999
	No treat MM vs. PmB MM	-0.1245	-0.8182 to 0.5691	No	ns	0.88
	No treat MM vs. PmB MM+G	-0.08655	-0.7404 to 0.5673	No	ns	0.9393
	No treat MM+G vs. PmB MM	-0.1236	-1.580 to 1.333	No	ns	0.9685
	No treat MM+G vs. PmB MM+G	-0.08561	-1.617 to 1.446	No	ns	0.9875
	PmB MM vs. PmB MM+G	0.03798	-0.5888 to 0.6647	No	ns	0.9934
	Row 2
	No treat MM vs. No treat MM+G	-0.1729	-0.6925 to 0.3467	No	ns	0.5813
	No treat MM vs. PmB MM	0.1573	-0.5652 to 0.8799	No	ns	0.7814
	No treat MM vs. PmB MM+G	0.2746	-0.2225 to 0.7718	No	ns	0.2501
	No treat MM+G vs. PmB MM	0.3302	-0.3929 to 1.053	No	ns	0.3324
	No treat MM+G vs. PmB MM+G	0.4475	-0.04187 to 0.9370	No	ns	0.0661
	PmB MM vs. PmB MM+G	0.1173	-0.6138 to 0.8484	No	ns	0.876
	Row 3
	No treat MM vs. No treat MM+G	0.2251	-0.7555 to 1.206	No	ns	0.7302
	No treat MM vs. PmB MM	0.8773	0.3177 to 1.437	Yes	*	0.0134
	No treat MM vs. PmB MM+G	1.215	0.6568 to 1.774	Yes	**	0.0035
	No treat MM+G vs. PmB MM	0.6522	-0.4455 to 1.750	No	ns	0.1526
	No treat MM+G vs. PmB MM+G	0.9901	-0.03953 to 2.020	No	ns	0.0551
	PmB MM vs. PmB MM+G	0.3379	-0.09458 to 0.7704	No	ns	0.1026
	Row 4
	No treat MM vs. No treat MM+G	0.01365	-0.5676 to 0.5949	No	ns	0.9985
	No treat MM vs. PmB MM	3.13	2.321 to 3.938	Yes	***	0.0008
	No treat MM vs. PmB MM+G	3.901	-0.2193 to 8.021	No	ns	0.0557
	No treat MM+G vs. PmB MM	3.116	2.091 to 4.141	Yes	**	0.0054
	No treat MM+G vs. PmB MM+G	3.887	-0.3738 to 8.149	No	ns	0.0596
	PmB MM vs. PmB MM+G	0.7715	-3.127 to 4.670	No	ns	0.6707
	Row 5
	No treat MM vs. No treat MM+G	-0.04797	-0.6989 to 0.6029	No	ns	0.9829
	No treat MM vs. PmB MM	5.874	5.419 to 6.330	Yes	****	<0.0001
	No treat MM vs. PmB MM+G	5.874	5.419 to 6.330	Yes	****	<0.0001
	No treat MM+G vs. PmB MM	5.922	5.085 to 6.760	Yes	****	<0.0001
	No treat MM+G vs. PmB MM+G	5.922	5.085 to 6.760	Yes	****	<0.0001
	PmB MM vs. PmB MM+G	0
	Test details	Mean 1	Mean 2	Mean diff.	SE of diff.	N1	N2	q	DF
	Row 1
	No treat MM vs. No treat MM+G	7.089	7.09	-0.000937	0.288	3	3	0.0046	2.854
	No treat MM vs. PmB MM	7.089	7.213	-0.1245	0.1702	3	3	1.035	3.99
	No treat MM vs. PmB MM+G	7.089	7.175	-0.08655	0.1551	3	3	0.789	3.74
	No treat MM+G vs. PmB MM	7.09	7.213	-0.1236	0.2855	3	3	0.6121	2.78
	No treat MM+G vs. PmB MM+G	7.09	7.175	-0.08561	0.2768	3	3	0.4374	2.514
	PmB MM vs. PmB MM+G	7.213	7.175	0.03798	0.1504	3	3	0.3572	3.821
	Row 2
	No treat MM vs. No treat MM+G	6.901	7.074	-0.1729	0.1276	3	3	1.916	3.998
	No treat MM vs. PmB MM	6.901	6.743	0.1573	0.1647	3	3	1.351	3.482
	No treat MM vs. PmB MM+G	6.901	6.626	0.2746	0.121	3	3	3.211	3.925
	No treat MM+G vs. PmB MM	7.074	6.743	0.3302	0.1635	3	3	2.856	3.436
	No treat MM+G vs. PmB MM+G	7.074	6.626	0.4475	0.1194	3	3	5.3	3.947
	PmB MM vs. PmB MM+G	6.743	6.626	0.1173	0.1584	3	3	1.047	3.207
	Row 3
	No treat MM vs. No treat MM+G	7.169	6.944	0.2251	0.2115	3	3	1.505	3.184
	No treat MM vs. PmB MM	7.169	6.292	0.8773	0.1217	3	3	10.19	3.227
	No treat MM vs. PmB MM+G	7.169	5.954	1.215	0.1331	3	3	12.91	3.771
	No treat MM+G vs. PmB MM	6.944	6.292	0.6522	0.1936	3	3	4.765	2.444
	No treat MM+G vs. PmB MM+G	6.944	5.954	0.9901	0.2009	3	3	6.97	2.762
	PmB MM vs. PmB MM+G	6.292	5.954	0.3379	0.1023	3	3	4.674	3.716
	Row 4
	No treat MM vs. No treat MM+G	7.127	7.113	0.01365	0.09214	3	3	0.2095	2.184
	No treat MM vs. PmB MM	7.127	3.997	3.13	0.1767	3	3	25.05	3.251
	No treat MM vs. PmB MM+G	7.127	3.226	3.901	0.6226	3	3	8.861	2.086
	No treat MM+G vs. PmB MM	7.113	3.997	3.116	0.1532	3	3	28.76	2.065
	No treat MM+G vs. PmB MM+G	7.113	3.226	3.887	0.6164	3	3	8.92	2.004
	PmB MM vs. PmB MM+G	3.997	3.226	0.7715	0.6345	3	3	1.719	2.243
	Row 5
	No treat MM vs. No treat MM+G	6.874	6.922	-0.04797	0.1376	3	3	0.4932	3.087
	No treat MM vs. PmB MM	6.874	1	5.874	0.0657	3	3	126.5	2
	No treat MM vs. PmB MM+G	6.874	1	5.874	0.0657	3	3	126.5	2
	No treat MM+G vs. PmB MM	6.922	1	5.922	0.1208	3	3	69.31	2
	No treat MM+G vs. PmB MM+G	6.922	1	5.922	0.1208	3	3	69.31	2
	PmB MM vs. PmB MM+G	1	1	0	0	3	3

## Sheet: Figure 4 B
		Relative abundance LPS
	Replicate	No treat with glucose	PmB with glucose	PmBN with glucose	EDTA with glucose
	Exp 1	1.73261	0.77633	1.14786	1.29912
	Exp 2	1.40093	0.55326	0.923338	1.24486
	Exp 3	1.81321	0.558119	0.829957	1.16422
	Number of families	1
	Number of comparisons per family	3
	Alpha	0.05
	Dunnett's multiple comparisons test	Mean Diff.	95.00% CI of diff.	Below threshold?	Summary	Adjusted P Value	A-?
	No treat MM+G vs. PmB MM+G	1.02	0.6568 to 1.383	Yes	***	0.0001	B	PmB MM+G
	No treat MM+G vs. PmBN MM+G	0.6819	0.3190 to 1.045	Yes	**	0.0017	C	PmBN MM+G
	No treat MM+G vs. EDTA MM+G	0.4128	0.04994 to 0.7758	Yes	*	0.0279	D	EDTA MM+G
	Test details	Mean 1	Mean 2	Mean Diff.	SE of diff.	n1	n2	q	DF
	No treat MM+G vs. PmB MM+G	1.649	0.6292	1.02	0.126	3	3	8.091	8
	No treat MM+G vs. PmBN MM+G	1.649	0.9671	0.6819	0.126	3	3	5.411	8
	No treat MM+G vs. EDTA MM+G	1.649	1.236	0.4128	0.126	3	3	3.276	8

## Sheet: Figure 4 C
		Relative abundance LPS
	Replicate	No treat without glucose	PmB without glucose	PmBN without glucose	EDTA without glucose
	Exp 1	0.991068	0.803064	0.856176	0.686083
	Exp 2	0.998855	1.01598	0.865655	0.54408
	Exp 3	0.892621	0.848264	0.911553	0.528834
	Number of families	1
	Number of comparisons per family	3
	Alpha	0.05
	Dunnett's multiple comparisons test	Mean Diff.	95.00% CI of diff.	Below threshold?	Summary	Adjusted P Value	A-?
	No treat MM vs. PmB MM	0.07175	-0.1122 to 0.2557	No	ns	0.5676	B	PmB MM
	No treat MM vs. PmBN MM	0.08305	-0.1009 to 0.2670	No	ns	0.4647	C	PmBN MM
	No treat MM vs. EDTA MM	0.3745	0.1905 to 0.5585	Yes	***	0.001	D	EDTA MM
	Test details	Mean 1	Mean 2	Mean Diff.	SE of diff.	n1	n2	q	DF
	No treat MM vs. PmB MM	0.9608	0.8891	0.07175	0.06389	3	3	1.123	8
	No treat MM vs. PmBN MM	0.9608	0.8778	0.08305	0.06389	3	3	1.3	8
	No treat MM vs. EDTA MM	0.9608	0.5863	0.3745	0.06389	3	3	5.862	8

## Sheet: Figure 4 D
		Log 10 CFU/ml
		Exp 1	Exp 2	Exp 3	Exp 4	Exp 1	Exp 2	Exp 3	Exp 1	Exp 2	Exp 3	Exp 1	Exp 2	Exp 3	Exp 4	Exp 5
	PmB concentration (µg/ml)	No treat				PmB			PmBN			EDTA
	0.125	8.04	8.11	8.14613	8.20412	7.78	8.20412	8.17609	8.15	8.11394	8.30103	8	8.15	7.78	8.17609	8.23045
	0.25	8.32	7.7	8.04139	8.34242	6.85	7.81291	6.62325	8.11	8.11394	8.32222	7.95	7.9	7.53	8.23045	8.27875
	0.5	8.26	7.78	8	8.25527	5.7	6.34242	5.43136	6.72	7.20412	6.69897	6.95	7.26	6.78	7.77815	7.41497
	1	7.95	7.08	7.90309	7	4.78	4.77815	4	5.53	5.90309	5.30103	5.48	6.34	4.23	5.8451	5.25527
	2	6.49	3	4.8451	5.5563	1	1	1	2.6	3.69897	3	3.18	1	1	4.27875	1
	4	1	1	3.30103	3.69897	1	1	1	1	1	1	1	1	1	1	1
	Within each row, compare columns (simple effects within rows)
	Number of families	6
	Number of comparisons per family	6
	Alpha	0.05
	Tukey's multiple comparisons test	Mean diff.	95.00% CI of diff.	Below threshold?	Summary	Adjusted P Value
	Row 1
	No treat vs. PmB	0.07166	-0.7915 to 0.9349	No	ns	0.9506
	No treat vs. PmBN	-0.06326	-0.3605 to 0.2339	No	ns	0.7856
	No treat vs. EDTA	0.05775	-0.2605 to 0.3760	No	ns	0.91
	PmB vs. PmBN	-0.1349	-0.9141 to 0.6442	No	ns	0.8047
	PmB vs. EDTA	-0.0139	-0.7171 to 0.6893	No	ns	0.9997
	PmBN vs. EDTA	0.121	-0.2235 to 0.4655	No	ns	0.64
	Row 2
	No treat vs. PmB	1.006	-1.062 to 3.073	No	ns	0.2427
	No treat vs. PmBN	-0.0811	-0.7434 to 0.5812	No	ns	0.9576
	No treat vs. EDTA	0.1231	-0.5559 to 0.8021	No	ns	0.9253
	PmB vs. PmBN	-1.087	-3.470 to 1.296	No	ns	0.2217
	PmB vs. EDTA	-0.8825	-3.002 to 1.237	No	ns	0.3055
	PmBN vs. EDTA	0.2042	-0.3316 to 0.7401	No	ns	0.5723
	Row 3
	No treat vs. PmB	2.249	0.7308 to 3.768	Yes	*	0.0184
	No treat vs. PmBN	1.199	0.3608 to 2.038	Yes	*	0.0154
	No treat vs. EDTA	0.8372	0.1297 to 1.545	Yes	*	0.0238
	PmB vs. PmBN	-1.05	-2.483 to 0.3830	No	ns	0.1154
	PmB vs. EDTA	-1.412	-2.776 to -0.04820	Yes	*	0.0449
	PmBN vs. EDTA	-0.3623	-1.218 to 0.4939	No	ns	0.4938
	Row 4
	No treat vs. PmB	2.964	1.592 to 4.336	Yes	**	0.0021
	No treat vs. PmBN	1.905	0.7458 to 3.065	Yes	**	0.0069
	No treat vs. EDTA	2.053	0.6018 to 3.505	Yes	**	0.0096
	PmB vs. PmBN	-1.059	-2.427 to 0.3099	No	ns	0.103
	PmB vs. EDTA	-0.9107	-2.425 to 0.6035	No	ns	0.2588
	PmBN vs. EDTA	0.148	-1.248 to 1.544	No	ns	0.98
	Row 5
	No treat vs. PmB	3.973	0.4075 to 7.538	Yes	*	0.0374
	No treat vs. PmBN	1.873	-1.396 to 5.143	No	ns	0.2344
	No treat vs. EDTA	2.881	-0.5075 to 6.270	No	ns	0.0946
	PmB vs. PmBN	-2.1	-4.325 to 0.1255	No	ns	0.0559
	PmB vs. EDTA	-1.092	-3.904 to 1.720	No	ns	0.4775
	PmBN vs. EDTA	1.008	-1.722 to 3.738	No	ns	0.5859
	Row 6
	No treat vs. PmB	1.25	-2.255 to 4.755	No	ns	0.4449
	No treat vs. PmBN	1.25	-2.255 to 4.755	No	ns	0.4449
	No treat vs. EDTA	1.25	-2.255 to 4.755	No	ns	0.4449
	PmB vs. PmBN	0
	PmB vs. EDTA	0
	PmBN vs. EDTA	0
	Test details	Mean 1	Mean 2	Mean diff.	SE of diff.	N1	N2	q	DF
	Row 1
	No treat vs. PmB	8.125	8.053	0.07166	0.1412	4	3	0.7178	2.254
	No treat vs. PmBN	8.125	8.188	-0.06326	0.06681	4	3	1.339	3.402
	No treat vs. EDTA	8.125	8.067	0.05775	0.08831	4	5	0.9249	5.327
	PmB vs. PmBN	8.053	8.188	-0.1349	0.1484	3	3	1.285	2.68
	PmB vs. EDTA	8.053	8.067	-0.0139	0.1593	3	5	0.1235	3.446
	PmBN vs. EDTA	8.188	8.067	0.121	0.09951	3	5	1.72	6
	Row 2
	No treat vs. PmB	8.101	7.095	1.006	0.3944	4	3	3.606	2.684
	No treat vs. PmBN	8.101	8.182	-0.0811	0.1657	4	3	0.6921	4.154
	No treat vs. EDTA	8.101	7.978	0.1231	0.2016	4	5	0.8637	6.572
	PmB vs. PmBN	7.095	8.182	-1.087	0.3714	3	3	4.138	2.148
	PmB vs. EDTA	7.095	7.978	-0.8825	0.3887	3	5	3.211	2.557
	PmBN vs. EDTA	8.182	7.978	0.2042	0.1517	3	5	1.904	5.636
	Row 3
	No treat vs. PmB	8.074	5.825	2.249	0.2938	4	3	10.83	2.733
	No treat vs. PmBN	8.074	6.874	1.199	0.2013	4	3	8.429	3.821
	No treat vs. EDTA	8.074	7.237	0.8372	0.21	4	5	5.638	6.565
	PmB vs. PmBN	5.825	6.874	-1.05	0.3167	3	3	4.688	3.309
	PmB vs. EDTA	5.825	7.237	-1.412	0.3223	3	5	6.196	3.713
	PmBN vs. EDTA	6.874	7.237	-0.3623	0.2409	3	5	2.127	5.541
	Row 4
	No treat vs. PmB	7.483	4.519	2.964	0.3651	4	3	11.48	4.777
	No treat vs. PmBN	7.483	5.578	1.905	0.3109	4	3	8.667	4.865
	No treat vs. EDTA	7.483	5.43	2.053	0.4353	4	5	6.67	6.817
	PmB vs. PmBN	4.519	5.578	-1.059	0.3134	3	3	4.777	3.511
	PmB vs. EDTA	4.519	5.43	-0.9107	0.4372	3	5	2.946	5.99
	PmBN vs. EDTA	5.578	5.43	0.148	0.393	3	5	0.5324	5.551
	Row 5
	No treat vs. PmB	4.973	1	3.973	0.7388	4	3	7.604	3
	No treat vs. PmBN	4.973	3.1	1.873	0.8056	4	3	3.288	4.025
	No treat vs. EDTA	4.973	2.092	2.881	1.011	4	5	4.028	6.698
	PmB vs. PmBN	1	3.1	-2.1	0.3211	3	3	9.246	2
	PmB vs. EDTA	1	2.092	-1.092	0.6908	3	5	2.235	4
	PmBN vs. EDTA	3.1	2.092	1.008	0.7618	3	5	1.871	5.41
	Row 6
	No treat vs. PmB	2.25	1	1.25	0.7262	4	3	2.434	3
	No treat vs. PmBN	2.25	1	1.25	0.7262	4	3	2.434	3
	No treat vs. EDTA	2.25	1	1.25	0.7262	4	5	2.434	3
	PmB vs. PmBN	1	1	0	0	3	3
	PmB vs. EDTA	1	1	0	0	3	5
	PmBN vs. EDTA	1	1	0	0	3	5

## Sheet: Figure 4 E
		RFU (fluorescence/OD600nm)
	Replicate	No treat without glucose	PmB without glucose	No treat with glucose	PmB with glucose
	Exp 1	27271.5	44760.7	55700	135271
	Exp 2	31470.7	47595.2	67169.3	116883
	Number of families	1
	Number of comparisons per family	6
	Alpha	0.05
	Tukey's multiple comparisons test	Mean Diff.	95.00% CI of diff.	Below threshold?	Summary	Adjusted P Value
	No treat MM vs. PmB MM	-16807	-48840 to 15226	No	ns	0.2824	A-B
	No treat MM vs. No treat MM+G	-32064	-64097 to -30.27	Yes	*	0.0498	A-C
	No treat MM vs. PmB MM+G	-96706	-128739 to -64673	Yes	***	0.0009	A-D
	PmB MM vs. No treat MM+G	-15257	-47290 to 16777	No	ns	0.3414	B-C
	PmB MM vs. PmB MM+G	-79899	-111932 to -47866	Yes	**	0.0019	B-D
	No treat MM+G vs. PmB MM+G	-64642	-96676 to -32609	Yes	**	0.0042	C-D
	Test details	Mean 1	Mean 2	Mean Diff.	SE of diff.	n1	n2	q	DF
	No treat MM vs. PmB MM	29371	46178	-16807	7869	2	2	3.021	4
	No treat MM vs. No treat MM+G	29371	61435	-32064	7869	2	2	5.762	4
	No treat MM vs. PmB MM+G	29371	126077	-96706	7869	2	2	17.38	4
	PmB MM vs. No treat MM+G	46178	61435	-15257	7869	2	2	2.742	4
	PmB MM vs. PmB MM+G	46178	126077	-79899	7869	2	2	14.36	4
	No treat MM+G vs. PmB MM+G	61435	126077	-64642	7869	2	2	11.62	4

## Sheet: Figure 4 F
		Log10 CFU/ml
		Exp 1	Exp 2	Exp 3	Exp 4	Exp 1	Exp 2	Exp 3	Exp 4	Exp 1	Exp 2	Exp 3	Exp 4	Exp 1	Exp 2	Exp 3	Exp 4
	Time (minutes)	No treat with glucose				PmB with glucose				EDTA with glucose				PmB+EDTA with glucose
	0	7.95424	8.20412	8.07918	8.04139	7.95424	8.20412	8.07918	8.04139	7.95424	8.20412	8.07918	8.04139	7.95424	8.20412	8.07918	8.04139
	15	7.8451	8.14613	7.95424	7.95424	7.8451	8.11394	7.77815	7.8451	8.11394	8	7.95424	8	7.27875	6	7.47712	7.34242
	30	8.04139	8.04139	8.07918	8	6.20412	7.77815	6.30103	7.30103	7.60206	8.07918	7.8451	8.14613	6.41497	6.17609	6.69897	6.51851
	60	8	8	8.07918	8.20412	6.36173	6.11394	6.23045	6.25527	7.69897	8.11394	7.77815	8.07918	6.25527	5.69897	6.60206	6.30103
	120	8.04139	8.04139	7.8451	8	6.07918	6.20412	6.20412	5	7.04139	7.8451	7.90309	8	5.41497	5.23045	5.47712	5.07918
	Within each row, compare columns (simple effects within rows)
	Number of families	5
	Number of comparisons per family	6
	Alpha	0.05
	Tukey's multiple comparisons test	Mean diff.	95.00% CI of diff.	Below threshold?	Summary	Adjusted P Value
	Row 1
	No treat MM+G vs. PmB MM+G	0	-0.2540 to 0.2540	No	ns	>0.9999
	No treat MM+G vs. EDTA MM+G	0	-0.2540 to 0.2540	No	ns	>0.9999
	No treat MM+G vs. PmB EDTA MM+G	0	-0.2540 to 0.2540	No	ns	>0.9999
	PmB MM+G vs. EDTA MM+G	0	-0.2540 to 0.2540	No	ns	>0.9999
	PmB MM+G vs. PmB EDTA MM+G	0	-0.2540 to 0.2540	No	ns	>0.9999
	EDTA MM+G vs. PmB EDTA MM+G	0	-0.2540 to 0.2540	No	ns	>0.9999
	Row 2
	No treat MM+G vs. PmB MM+G	0.07936	-0.2606 to 0.4193	No	ns	0.8453
	No treat MM+G vs. EDTA MM+G	-0.04212	-0.3133 to 0.2291	No	ns	0.9303
	No treat MM+G vs. PmB EDTA MM+G	0.9504	-0.6661 to 2.567	No	ns	0.1899
	PmB MM+G vs. EDTA MM+G	-0.1215	-0.4470 to 0.2041	No	ns	0.5179
	PmB MM+G vs. PmB EDTA MM+G	0.871	-0.7302 to 2.472	No	ns	0.2284
	EDTA MM+G vs. PmB EDTA MM+G	0.9925	-0.6536 to 2.639	No	ns	0.1742
	Row 3
	No treat MM+G vs. PmB MM+G	1.144	-0.7086 to 2.997	No	ns	0.1634
	No treat MM+G vs. EDTA MM+G	0.1224	-0.4652 to 0.7100	No	ns	0.7698
	No treat MM+G vs. PmB EDTA MM+G	1.588	1.071 to 2.105	Yes	**	0.0018
	PmB MM+G vs. EDTA MM+G	-1.022	-2.757 to 0.7134	No	ns	0.2055
	PmB MM+G vs. PmB EDTA MM+G	0.4439	-1.311 to 2.199	No	ns	0.7061
	EDTA MM+G vs. PmB EDTA MM+G	1.466	0.8926 to 2.039	Yes	***	0.0005
	Row 4
	No treat MM+G vs. PmB MM+G	1.83	1.588 to 2.073	Yes	****	<0.0001
	No treat MM+G vs. EDTA MM+G	0.1533	-0.3048 to 0.6113	No	ns	0.5922
	No treat MM+G vs. PmB EDTA MM+G	1.856	0.9906 to 2.722	Yes	**	0.0046
	PmB MM+G vs. EDTA MM+G	-1.677	-2.134 to -1.221	Yes	***	0.0003
	PmB MM+G vs. PmB EDTA MM+G	0.02602	-0.8362 to 0.8883	No	ns	0.999
	EDTA MM+G vs. PmB EDTA MM+G	1.703	0.8881 to 2.518	Yes	**	0.0026
	Row 5
	No treat MM+G vs. PmB MM+G	2.11	0.7298 to 3.490	Yes	*	0.0148
	No treat MM+G vs. EDTA MM+G	0.2846	-0.7455 to 1.315	No	ns	0.6353
	No treat MM+G vs. PmB EDTA MM+G	2.682	2.289 to 3.074	Yes	****	<0.0001
	PmB MM+G vs. EDTA MM+G	-1.826	-3.124 to -0.5275	Yes	*	0.0118
	PmB MM+G vs. PmB EDTA MM+G	0.5714	-0.7511 to 1.894	No	ns	0.3761
	EDTA MM+G vs. PmB EDTA MM+G	2.397	1.422 to 3.372	Yes	**	0.002
	Test details	Mean 1	Mean 2	Mean diff.	SE of diff.	N1	N2	q	DF
	Row 1
	No treat MM+G vs. PmB MM+G	8.07	8.07	0	0.07336	4	4	0	6
	No treat MM+G vs. EDTA MM+G	8.07	8.07	0	0.07336	4	4	0	6
	No treat MM+G vs. PmB EDTA MM+G	8.07	8.07	0	0.07336	4	4	0	6
	PmB MM+G vs. EDTA MM+G	8.07	8.07	0	0.07336	4	4	0	6
	PmB MM+G vs. PmB EDTA MM+G	8.07	8.07	0	0.07336	4	4	0	6
	EDTA MM+G vs. PmB EDTA MM+G	8.07	8.07	0	0.07336	4	4	0	6
	Row 2
	No treat MM+G vs. PmB MM+G	7.975	7.896	0.07936	0.09729	4	4	1.153	5.827
	No treat MM+G vs. EDTA MM+G	7.975	8.017	-0.04212	0.07126	4	4	0.8359	4.633
	No treat MM+G vs. PmB EDTA MM+G	7.975	7.025	0.9504	0.3497	4	4	3.844	3.198
	PmB MM+G vs. EDTA MM+G	7.896	8.017	-0.1215	0.0819	4	4	2.098	4.202
	PmB MM+G vs. PmB EDTA MM+G	7.896	7.025	0.871	0.352	4	4	3.499	3.281
	EDTA MM+G vs. PmB EDTA MM+G	8.017	7.025	0.9925	0.3457	4	4	4.06	3.059
	Row 3
	No treat MM+G vs. PmB MM+G	8.04	6.896	1.144	0.3849	4	4	4.204	3.011
	No treat MM+G vs. EDTA MM+G	8.04	7.918	0.1224	0.1246	4	4	1.389	3.103
	No treat MM+G vs. PmB EDTA MM+G	8.04	6.452	1.588	0.1103	4	4	20.36	3.132
	PmB MM+G vs. EDTA MM+G	6.896	7.918	-1.022	0.4039	4	4	3.578	3.613
	PmB MM+G vs. PmB EDTA MM+G	6.896	6.452	0.4439	0.3998	4	4	1.57	3.48
	EDTA MM+G vs. PmB EDTA MM+G	7.918	6.452	1.466	0.1648	4	4	12.58	5.91
	Row 4
	No treat MM+G vs. PmB MM+G	8.071	6.24	1.83	0.07006	4	4	36.95	5.983
	No treat MM+G vs. EDTA MM+G	8.071	7.918	0.1533	0.1154	4	4	1.878	4.214
	No treat MM+G vs. PmB EDTA MM+G	8.071	6.214	1.856	0.1943	4	4	13.51	3.392
	PmB MM+G vs. EDTA MM+G	6.24	7.918	-1.677	0.1165	4	4	20.36	4.338
	PmB MM+G vs. PmB EDTA MM+G	6.24	6.214	0.02602	0.195	4	4	0.1887	3.436
	EDTA MM+G vs. PmB EDTA MM+G	7.918	6.214	1.703	0.2155	4	4	11.18	4.698
	Row 5
	No treat MM+G vs. PmB MM+G	7.982	5.872	2.11	0.2958	4	4	10.09	3.153
	No treat MM+G vs. EDTA MM+G	7.982	7.697	0.2846	0.2259	4	4	1.782	3.267
	No treat MM+G vs. PmB EDTA MM+G	7.982	5.3	2.682	0.1018	4	4	37.26	4.491
	PmB MM+G vs. EDTA MM+G	5.872	7.697	-1.826	0.3663	4	4	7.048	5.587
	PmB MM+G vs. PmB EDTA MM+G	5.872	5.3	0.5714	0.3058	4	4	2.643	3.57
	EDTA MM+G vs. PmB EDTA MM+G	7.697	5.3	2.397	0.2388	4	4	14.2	3.978

## Sheet: Figure 4 G
		Log10 CFU/ml
		Exp 1	Exp 2	Exp 3	Exp 4	Exp 1	Exp 2	Exp 3	Exp 4	Exp 1	Exp 2	Exp 3	Exp 4	Exp 1	Exp 2	Exp 3	Exp 4
	Time (minutes)	No treat without glucose				PmB without glucose				EDTA without glucose				PmB+EDTA without glucose
	0	7.90309	8.11394	8.11394	8	7.90309	8.11394	8.11394	8	7.90309	8.11394	8.11394	8	7.90309	8.11394	8.11394	8
	15	7.8451	8.30103	8.07918	8.17609	8.11394	8.11394	7.90309	8.14613	7.90309	8.07918	7.77815	8.27875	7.07918	6.20412	8	7.47712
	30	7.60206	8.23045	8.07918	8.04139	8.04139	8.17609	8.25527	8.04139	8.20412	8.04139	8.07918	8.23045	6.20412	6.25527	7.34242	7.69897
	60	8.07918	7.95424	8.04139	8.07918	8.04139	8.25527	8.20412	7.77815	8.23045	8.17609	7.69897	8.17609	6.11394	6.11394	7.23045	6.41497
	120	8.04139	8.11394	8.04139	8.17609	7.90309	8.11394	7.90309	7.60206	8	8.04139	8.17609	8.11394	4	5.77815	6	5.77815
	Within each row, compare columns (simple effects within rows)
	Number of families	5
	Number of comparisons per family	6
	Alpha	0.05
	Tukey's multiple comparisons test	Mean diff.	95.00% CI of diff.	Below threshold?	Summary	Adjusted P Value
	Row 1
	No treat MM vs. PmB MM	0	-0.2491 to 0.2491	No	ns	>0.9999
	No treat MM vs. EDTA MM	0	-0.2491 to 0.2491	No	ns	>0.9999
	No treat MM vs. PmB EDTA MM	0	-0.2491 to 0.2491	No	ns	>0.9999
	PmB MM vs. EDTA MM	0	-0.2491 to 0.2491	No	ns	>0.9999
	PmB MM vs. PmB EDTA MM	0	-0.2491 to 0.2491	No	ns	>0.9999
	EDTA MM vs. PmB EDTA MM	0	-0.2491 to 0.2491	No	ns	>0.9999
	Row 2
	No treat MM vs. PmB MM	0.03107	-0.3865 to 0.4487	No	ns	0.9915
	No treat MM vs. EDTA MM	0.09056	-0.4152 to 0.5963	No	ns	0.9211
	No treat MM vs. PmB EDTA MM	0.9102	-0.8337 to 2.654	No	ns	0.2546
	PmB MM vs. EDTA MM	0.05948	-0.4130 to 0.5319	No	ns	0.9586
	PmB MM vs. PmB EDTA MM	0.8792	-0.9164 to 2.675	No	ns	0.2721
	EDTA MM vs. PmB EDTA MM	0.8197	-0.9072 to 2.547	No	ns	0.3133
	Row 3
	No treat MM vs. PmB MM	-0.1403	-0.7385 to 0.4579	No	ns	0.7749
	No treat MM vs. EDTA MM	-0.1505	-0.7563 to 0.4552	No	ns	0.7327
	No treat MM vs. PmB EDTA MM	1.113	-0.5847 to 2.811	No	ns	0.1631
	PmB MM vs. EDTA MM	-0.01025	-0.2548 to 0.2343	No	ns	0.9988
	PmB MM vs. PmB EDTA MM	1.253	-0.5502 to 3.057	No	ns	0.1273
	EDTA MM vs. PmB EDTA MM	1.264	-0.5465 to 3.074	No	ns	0.1253
	Row 4
	No treat MM vs. PmB MM	-0.03123	-0.5224 to 0.4600	No	ns	0.991
	No treat MM vs. EDTA MM	-0.0319	-0.6078 to 0.5440	No	ns	0.9936
	No treat MM vs. PmB EDTA MM	1.57	0.3109 to 2.829	Yes	*	0.0272
	PmB MM vs. EDTA MM	-0.000666	-0.5736 to 0.5722	No	ns	>0.9999
	PmB MM vs. PmB EDTA MM	1.601	0.4374 to 2.765	Yes	*	0.0171
	EDTA MM vs. PmB EDTA MM	1.602	0.4518 to 2.752	Yes	*	0.0154
	Row 5
	No treat MM vs. PmB MM	0.2127	-0.2642 to 0.6895	No	ns	0.356
	No treat MM vs. EDTA MM	0.01035	-0.1672 to 0.1879	No	ns	0.9967
	No treat MM vs. PmB EDTA MM	2.704	0.4651 to 4.943	Yes	*	0.0299
	PmB MM vs. EDTA MM	-0.2023	-0.6711 to 0.2665	No	ns	0.3934
	PmB MM vs. PmB EDTA MM	2.491	0.3286 to 4.654	Yes	*	0.0332
	EDTA MM vs. PmB EDTA MM	2.694	0.4589 to 4.929	Yes	*	0.03
	Test details	Mean 1	Mean 2	Mean diff.	SE of diff.	N1	N2	q	DF
	Row 1
	No treat MM vs. PmB MM	8.033	8.033	0	0.07196	4	4	0	6
	No treat MM vs. EDTA MM	8.033	8.033	0	0.07196	4	4	0	6
	No treat MM vs. PmB EDTA MM	8.033	8.033	0	0.07196	4	4	0	6
	PmB MM vs. EDTA MM	8.033	8.033	0	0.07196	4	4	0	6
	PmB MM vs. PmB EDTA MM	8.033	8.033	0	0.07196	4	4	0	6
	EDTA MM vs. PmB EDTA MM	8.033	8.033	0	0.07196	4	4	0	6
	Row 2
	No treat MM vs. PmB MM	8.1	8.069	0.03107	0.1115	4	4	0.3942	4.812
	No treat MM vs. EDTA MM	8.1	8.01	0.09056	0.1454	4	4	0.8806	5.914
	No treat MM vs. PmB EDTA MM	8.1	7.19	0.9102	0.391	4	4	3.292	3.387
	PmB MM vs. EDTA MM	8.069	8.01	0.05948	0.1224	4	4	0.6874	4.48
	PmB MM vs. PmB EDTA MM	8.069	7.19	0.8792	0.383	4	4	3.246	3.131
	EDTA MM vs. PmB EDTA MM	8.01	7.19	0.8197	0.3942	4	4	2.94	3.492
	Row 3
	No treat MM vs. PmB MM	7.988	8.129	-0.1403	0.145	4	4	1.368	3.898
	No treat MM vs. EDTA MM	7.988	8.139	-0.1505	0.1428	4	4	1.491	3.695
	No treat MM vs. PmB EDTA MM	7.988	6.875	1.113	0.4032	4	4	3.904	3.747
	PmB MM vs. EDTA MM	8.129	8.139	-0.01025	0.07025	4	4	0.2063	5.898
	PmB MM vs. PmB EDTA MM	8.129	6.875	1.253	0.3835	4	4	4.622	3.116
	EDTA MM vs. PmB EDTA MM	8.139	6.875	1.264	0.3827	4	4	4.67	3.089
	Row 4
	No treat MM vs. PmB MM	8.038	8.07	-0.03123	0.1113	4	4	0.3968	3.449
	No treat MM vs. EDTA MM	8.038	8.07	-0.0319	0.1279	4	4	0.3527	3.335
	No treat MM vs. PmB EDTA MM	8.038	6.468	1.57	0.2654	4	4	8.367	3.075
	PmB MM vs. EDTA MM	8.07	8.07	-0.000666	0.1644	4	4	0.00573	5.873
	PmB MM vs. PmB EDTA MM	8.07	6.468	1.601	0.2848	4	4	7.953	3.967
	EDTA MM vs. PmB EDTA MM	8.07	6.468	1.602	0.2917	4	4	7.768	4.273
	Row 5
	No treat MM vs. PmB MM	8.093	7.881	0.2127	0.1102	4	4	2.729	3.566
	No treat MM vs. EDTA MM	8.093	8.083	0.01035	0.05075	4	4	0.2883	5.811
	No treat MM vs. PmB EDTA MM	8.093	5.389	2.704	0.4671	4	4	8.187	3.029
	PmB MM vs. EDTA MM	7.881	8.083	-0.2023	0.1123	4	4	2.548	3.808
	PmB MM vs. PmB EDTA MM	7.881	5.389	2.491	0.4777	4	4	7.376	3.306
	EDTA MM vs. PmB EDTA MM	8.083	5.389	2.694	0.4676	4	4	8.147	3.042
