# Supplementary material for: Polymyxin B lethality requires energy-dependent outer membrane disruption
Source: Nat Microbiol. 2025 Sep 29;10(11):2919–33. doi: 10.1038/s41564-025-02133-1 (PMC12578643; doi:10.1038/s41564-025-02133-1)
Supplement: Supplementary file 16 — Statistical source data. [file 41564_2025_2133_MOESM16_ESM.xlsx]

## Sheet: Figure 5 A
		Log10 CFU/ml
		Exp 1	Exp 2	Exp 3	Exp 1	Exp 2	Exp 3	Exp 1	Exp 2	Exp 3
	Time (minutes)	MG1655			MG1655 mcr-1*			MG1655 mcr-1
	0	8.34242	8.30103	8.32222	8.38021	8.38021	8.43136	8.30103	8.49136	8.4624
	15	8.17609	7.95424	8.27875	8.17609	8.07918	7.47712	8.43136	8.25527	8.36173
	30	6.69897	6.50515	6.25527	6.72428	6.90309	6.60206	8.39794	8.41497	8.51851
	60	5.5563	5.44716	4.14613	6.38021	6.25527	5.66276	8.27875	8.43136	8.44716
	120	2	2	2	5.04139	5.20412	3.30103	8.27875	8.43136	8.44716
	Within each row, compare columns (simple effects within rows)
	Number of families	5
	Number of comparisons per family	3
	Alpha	0.05
	Tukey's multiple comparisons test	Mean diff.	95.00% CI of diff.	Below threshold?	Summary	Adjusted P Value
	Row 1
	MG1655 vs. MG1655 mcr-1*	-0.07537	-0.1537 to 0.002997	No	ns	0.056
	MG1655 vs. MG1655 mcr-1	-0.09637	-0.4248 to 0.2320	No	ns	0.4078
	MG1655 mcr-1* vs. MG1655 mcr-1	-0.021	-0.3336 to 0.2916	No	ns	0.9396
	Row 2
	MG1655 vs. MG1655 mcr-1*	0.2256	-0.8364 to 1.288	No	ns	0.6572
	MG1655 vs. MG1655 mcr-1	-0.2131	-0.6614 to 0.2352	No	ns	0.2654
	MG1655 mcr-1* vs. MG1655 mcr-1	-0.4387	-1.630 to 0.7526	No	ns	0.3085
	Row 3
	MG1655 vs. MG1655 mcr-1*	-0.2567	-0.8464 to 0.3331	No	ns	0.3382
	MG1655 vs. MG1655 mcr-1	-1.957	-2.633 to -1.282	Yes	**	0.0045
	MG1655 mcr-1* vs. MG1655 mcr-1	-1.701	-2.127 to -1.275	Yes	**	0.0014
	Row 4
	MG1655 vs. MG1655 mcr-1*	-1.05	-3.203 to 1.104	No	ns	0.2447
	MG1655 vs. MG1655 mcr-1	-3.336	-5.945 to -0.7265	Yes	*	0.0308
	MG1655 mcr-1* vs. MG1655 mcr-1	-2.286	-3.486 to -1.086	Yes	*	0.0125
	Row 5
	MG1655 vs. MG1655 mcr-1*	-2.516	-6.103 to 1.072	No	ns	0.0967
	MG1655 vs. MG1655 mcr-1	-6.386	-6.702 to -6.069	Yes	****	<0.0001
	MG1655 mcr-1* vs. MG1655 mcr-1	-3.87	-7.413 to -0.3272	Yes	*	0.0422
	Test details	Mean 1	Mean 2	Mean diff.	SE of diff.	N1	N2	q	DF
	Row 1
	MG1655 vs. MG1655 mcr-1*	8.322	8.397	-0.07537	0.02082	3	3	5.119	3.583
	MG1655 vs. MG1655 mcr-1	8.322	8.418	-0.09637	0.0604	3	3	2.256	2.163
	MG1655 mcr-1* vs. MG1655 mcr-1	8.397	8.418	-0.021	0.06162	3	3	0.482	2.329
	Row 2
	MG1655 vs. MG1655 mcr-1*	8.136	7.911	0.2256	0.2387	3	3	1.336	2.74
	MG1655 vs. MG1655 mcr-1	8.136	8.349	-0.2131	0.1086	3	3	2.775	3.057
	MG1655 mcr-1* vs. MG1655 mcr-1	7.911	8.349	-0.4387	0.2246	3	3	2.763	2.219
	Row 3
	MG1655 vs. MG1655 mcr-1*	6.486	6.743	-0.2567	0.1553	3	3	2.337	3.526
	MG1655 vs. MG1655 mcr-1	6.486	8.444	-1.957	0.1338	3	3	20.68	2.342
	MG1655 mcr-1* vs. MG1655 mcr-1	6.743	8.444	-1.701	0.09518	3	3	25.27	2.718
	Row 4
	MG1655 vs. MG1655 mcr-1*	5.05	6.099	-1.05	0.5041	3	3	2.944	2.903
	MG1655 vs. MG1655 mcr-1	5.05	8.386	-3.336	0.4561	3	3	10.34	2.056
	MG1655 mcr-1* vs. MG1655 mcr-1	6.099	8.386	-2.286	0.2277	3	3	14.2	2.235
	Row 5
	MG1655 vs. MG1655 mcr-1*	2	4.516	-2.516	0.6091	3	3	5.841	2
	MG1655 vs. MG1655 mcr-1	2	8.386	-6.386	0.0537	3	3	168.2	2
	MG1655 mcr-1* vs. MG1655 mcr-1	4.516	8.386	-3.87	0.6114	3	3	8.952	2.031

## Sheet: Figure 5 B
		OM permeabilisation (NPN uptake factor)
		Exp 1	Exp 2	Exp 3	Exp 1	Exp 2	Exp 3	Exp 1	Exp 2	Exp 3	Exp 1	Exp 2	Exp 3
	Time (minutes)	MG1655			MG1655 mcr-1*			MG1655 mcr-1			Blank
	0	1266.64	1900.24	1595.92	1510.23	1966.95	1693.34	738.555	1172.34	1238.24	137	87.6667	154
	1	1733.87	1788.13	2276.14	2054.91	2054.7	2459.61	785.308	988.668	1412.72	131.667	90	191.333
	2	1826.21	2566.14	2525.77	2076.33	2807.35	2522.62	780.72	1140.34	988.495	74.3333	131	99.3333
	3	2455.36	2706.44	3899.87	2856.59	3112.13	4024.72	843.233	1187.14	1498.25	82	94.3333	104
	4	3508.73	3569.11	4977.07	4057.42	4292.4	5186.46	1282.3	1350.16	1919.26	142	119.333	194.667
	5	4406.49	4703.33	6977.59	5491.57	5901.78	6912	1274.64	2003.88	2002.55	95	140.333	208.667
	6	6397.14	6897.21	9546.01	8245.5	8561.8	9799.29	1630.01	1855.53	2364.89	147.667	144	163.333
	7	9219.68	10343.8	13569.2	10606.9	12731.2	13587.2	2062.17	2316.73	2911.41	145	150.667	76.3333
	8	11865.4	14517.8	17807.8	13246.5	15962.9	17003.2	2907.8	3390.18	4206.19	156	100.333	69.6667
	9	13946.9	17136.1	20048.8	14603.3	18382	19691.8	3551.4	4553.07	5980.7	99.3333	68.6667	135.333
	10	14687.2	18585.9	21624.1	15949.9	20422.9	21658.9	4646.99	6185.19	7662.47	97.6667	111	74.3333
	11	15383.9	19284.5	22089.3	16846.8	21100.5	22575.7	5775.06	7389.6	8865.37	162.333	101.667	155.667
	12	15464.1	18953.4	23061.3	16927.3	21446.6	22866.1	6487.64	8683.08	10074.1	159.667	180.667	120
	13	15553.1	19437.4	23423.3	16644.6	21122.3	23290.5	7060.06	9325.67	10877.1	107.333	146.667	176.667
	14	16284.8	19283.9	23261.5	17416.9	21674.6	22711.3	7849.35	10257	11918.3	124	161.667	121.667
	15	15763	19611.6	22887.4	17162.1	21472.3	22664.9	8116.23	10669	12389.5	154	175	70
	16	16092.7	19445.6	22768.8	17300.9	21770.9	23519.7	8413.79	11263.9	12773.7	165.667	133.667	145
	17	16033.3	19794.3	23565.5	16860	21892.5	24051	8845.83	11706.7	12746.2	189.667	202.333	169.333
	18	16486	19680.4	24408.3	17258.2	21633.4	23243	9189.2	11511.6	13361.5	182.333	175	178.667
	19	15836.3	19201.6	23398.6	17423.1	21853.3	23592.4	9303.13	11420	13696.7	147.667	155	158.333
	20	16713.8	19895.5	23403.4	17416.3	21786.9	23337.2	9261.03	11754.1	13784.5	206	168	123.667
	Within each row, compare columns (simple effects within rows)
	Number of families	21
	Number of comparisons per family	6
	Alpha	0.05
	Tukey's multiple comparisons test	Mean diff.	95.00% CI of diff.	Below threshold?	Summary	Adjusted P Value
	Row 1
	MG1655 vs. MG1655 mcr-1*	-0.1359	-1.102 to 0.8298	No	ns	0.9262
	MG1655 vs. MG1655 mcr-1	0.5379	-0.4544 to 1.530	No	ns	0.2598
	MG1655 vs. Blank	1.461	0.2189 to 2.704	Yes	*	0.0363
	MG1655 mcr-1* vs. MG1655 mcr-1	0.6738	-0.1737 to 1.521	No	ns	0.0996
	MG1655 mcr-1* vs. Blank	1.597	0.7112 to 2.483	Yes	*	0.0152
	MG1655 mcr-1 vs. Blank	0.9235	-0.1336 to 1.981	No	ns	0.0651
	Row 2
	MG1655 vs. MG1655 mcr-1*	-0.257	-1.174 to 0.6604	No	ns	0.6727
	MG1655 vs. MG1655 mcr-1	0.8705	-0.1609 to 1.902	No	ns	0.0844
	MG1655 vs. Blank	1.795	0.6553 to 2.935	Yes	*	0.0198
	MG1655 mcr-1* vs. MG1655 mcr-1	1.128	0.1516 to 2.103	Yes	*	0.0319
	MG1655 mcr-1* vs. Blank	2.052	1.183 to 2.921	Yes	**	0.0082
	MG1655 mcr-1 vs. Blank	0.9246	-0.3041 to 2.153	No	ns	0.0874
	Row 3
	MG1655 vs. MG1655 mcr-1*	-0.1627	-1.478 to 1.153	No	ns	0.9531
	MG1655 vs. MG1655 mcr-1	1.336	-0.01913 to 2.691	No	ns	0.0518
	MG1655 vs. Blank	2.204	0.5535 to 3.855	Yes	*	0.0285
	MG1655 mcr-1* vs. MG1655 mcr-1	1.499	0.3302 to 2.668	Yes	*	0.0259
	MG1655 mcr-1* vs. Blank	2.367	0.9082 to 3.826	Yes	*	0.0194
	MG1655 mcr-1 vs. Blank	0.8683	0.1748 to 1.562	Yes	*	0.0318
	Row 4
	MG1655 vs. MG1655 mcr-1*	-0.3106	-2.688 to 2.067	No	ns	0.9429
	MG1655 vs. MG1655 mcr-1	1.844	-0.6825 to 4.371	No	ns	0.1051
	MG1655 vs. Blank	2.927	-0.1593 to 6.013	No	ns	0.0553
	MG1655 mcr-1* vs. MG1655 mcr-1	2.155	0.2391 to 4.071	Yes	*	0.0363
	MG1655 mcr-1* vs. Blank	3.238	0.7825 to 5.693	Yes	*	0.0293
	MG1655 mcr-1 vs. Blank	1.083	-0.2254 to 2.391	No	ns	0.0716
	Row 5
	MG1655 vs. MG1655 mcr-1*	-0.4938	-3.024 to 2.037	No	ns	0.8358
	MG1655 vs. MG1655 mcr-1	2.501	-0.2244 to 5.227	No	ns	0.0615
	MG1655 vs. Blank	3.866	0.5550 to 7.178	Yes	*	0.0371
	MG1655 mcr-1* vs. MG1655 mcr-1	2.995	1.164 to 4.826	Yes	*	0.0118
	MG1655 mcr-1* vs. Blank	4.36	1.994 to 6.726	Yes	*	0.0151
	MG1655 mcr-1 vs. Blank	1.365	-0.005526 to 2.736	No	ns	0.0504
	Row 6
	MG1655 vs. MG1655 mcr-1*	-0.7393	-5.149 to 3.670	No	ns	0.8484
	MG1655 vs. MG1655 mcr-1	3.602	-1.368 to 8.573	No	ns	0.0995
	MG1655 vs. Blank	5.214	-0.3963 to 10.83	No	ns	0.0575
	MG1655 mcr-1* vs. MG1655 mcr-1	4.341	2.088 to 6.595	Yes	**	0.0072
	MG1655 mcr-1* vs. Blank	5.954	3.060 to 8.848	Yes	*	0.0122
	MG1655 mcr-1 vs. Blank	1.612	-0.01933 to 3.244	No	ns	0.0512
	Row 7
	MG1655 vs. MG1655 mcr-1*	-1.255	-6.634 to 4.123	No	ns	0.6887
	MG1655 vs. MG1655 mcr-1	5.663	-0.6109 to 11.94	No	ns	0.0618
	MG1655 vs. Blank	7.462	0.6926 to 14.23	Yes	*	0.0415
	MG1655 mcr-1* vs. MG1655 mcr-1	6.919	4.277 to 9.561	Yes	**	0.0038
	MG1655 mcr-1* vs. Blank	8.717	5.433 to 12.00	Yes	**	0.0076
	MG1655 mcr-1 vs. Blank	1.798	0.2944 to 3.303	Yes	*	0.0354
	Row 8
	MG1655 vs. MG1655 mcr-1*	-1.264	-8.133 to 5.605	No	ns	0.8508
	MG1655 vs. MG1655 mcr-1	8.614	0.1001 to 17.13	Yes	*	0.0488
	MG1655 vs. Blank	10.92	1.894 to 19.95	Yes	*	0.0346
	MG1655 mcr-1* vs. MG1655 mcr-1	9.878	4.403 to 15.35	Yes	*	0.0134
	MG1655 mcr-1* vs. Blank	12.18	6.054 to 18.32	Yes	*	0.0132
	MG1655 mcr-1 vs. Blank	2.306	0.5893 to 4.023	Yes	*	0.028
	Row 9
	MG1655 vs. MG1655 mcr-1*	-0.6739	-9.741 to 8.393	No	ns	0.9858
	MG1655 vs. MG1655 mcr-1	11.23	0.1785 to 22.28	Yes	*	0.0484
	MG1655 vs. Blank	14.62	2.717 to 26.53	Yes	*	0.0336
	MG1655 mcr-1* vs. MG1655 mcr-1	11.9	5.219 to 18.59	Yes	*	0.013
	MG1655 mcr-1* vs. Blank	15.3	7.543 to 23.05	Yes	*	0.0134
	MG1655 mcr-1 vs. Blank	3.393	0.7873 to 5.998	Yes	*	0.0299
	Row 10
	MG1655 vs. MG1655 mcr-1*	-0.5151	-10.10 to 9.070	No	ns	0.9956
	MG1655 vs. MG1655 mcr-1	12.35	2.219 to 22.48	Yes	*	0.0309
	MG1655 vs. Blank	16.94	4.736 to 29.15	Yes	*	0.0265
	MG1655 mcr-1* vs. MG1655 mcr-1	12.86	4.377 to 21.35	Yes	*	0.0169
	MG1655 mcr-1* vs. Blank	17.46	6.891 to 28.02	Yes	*	0.0189
	MG1655 mcr-1 vs. Blank	4.594	-0.2836 to 9.472	No	ns	0.0561
	Row 11
	MG1655 vs. MG1655 mcr-1*	-1.045	-11.96 to 9.869	No	ns	0.9766
	MG1655 vs. MG1655 mcr-1	12.13	0.8043 to 23.46	Yes	*	0.0422
	MG1655 vs. Blank	18.2	4.295 to 32.11	Yes	*	0.0297
	MG1655 mcr-1* vs. MG1655 mcr-1	13.18	3.700 to 22.66	Yes	*	0.0206
	MG1655 mcr-1* vs. Blank	19.25	7.235 to 31.26	Yes	*	0.02
	MG1655 mcr-1 vs. Blank	6.071	0.04012 to 12.10	Yes	*	0.0494
	Row 12
	MG1655 vs. MG1655 mcr-1*	-1.255	-11.90 to 9.386	No	ns	0.9587
	MG1655 vs. MG1655 mcr-1	11.58	0.7431 to 22.41	Yes	*	0.0423
	MG1655 vs. Blank	18.78	5.310 to 32.25	Yes	*	0.0263
	MG1655 mcr-1* vs. MG1655 mcr-1	12.83	3.506 to 22.16	Yes	*	0.0209
	MG1655 mcr-1* vs. Blank	20.03	8.137 to 31.93	Yes	*	0.0182
	MG1655 mcr-1 vs. Blank	7.203	1.025 to 13.38	Yes	*	0.0372
	Row 13
	MG1655 vs. MG1655 mcr-1*	-1.254	-13.02 to 10.52	No	ns	0.9676
	MG1655 vs. MG1655 mcr-1	10.74	-1.394 to 22.88	No	ns	0.068
	MG1655 vs. Blank	19.01	3.795 to 34.22	Yes	*	0.0325
	MG1655 mcr-1* vs. MG1655 mcr-1	12	2.456 to 21.54	Yes	*	0.026
	MG1655 mcr-1* vs. Blank	20.26	7.855 to 32.66	Yes	*	0.0193
	MG1655 mcr-1 vs. Blank	8.262	1.032 to 15.49	Yes	*	0.0387
	Row 14
	MG1655 vs. MG1655 mcr-1*	-0.8812	-13.22 to 11.46	No	ns	0.9898
	MG1655 vs. MG1655 mcr-1	10.38	-2.110 to 22.88	No	ns	0.0797
	MG1655 vs. Blank	19.33	3.587 to 35.07	Yes	*	0.0337
	MG1655 mcr-1* vs. MG1655 mcr-1	11.26	0.7944 to 21.74	Yes	*	0.0408
	MG1655 mcr-1* vs. Blank	20.21	6.653 to 33.76	Yes	*	0.0231
	MG1655 mcr-1 vs. Blank	8.944	1.269 to 16.62	Yes	*	0.0372
	Row 15
	MG1655 vs. MG1655 mcr-1*	-0.9908	-11.79 to 9.804	No	ns	0.9784
	MG1655 vs. MG1655 mcr-1	9.602	-1.163 to 20.37	No	ns	0.0684
	MG1655 vs. Blank	19.47	5.475 to 33.47	Yes	*	0.0264
	MG1655 mcr-1* vs. MG1655 mcr-1	10.59	2.039 to 19.15	Yes	*	0.0256
	MG1655 mcr-1* vs. Blank	20.47	9.242 to 31.69	Yes	*	0.0156
	MG1655 mcr-1 vs. Blank	9.872	1.690 to 18.05	Yes	*	0.0348
	Row 16
	MG1655 vs. MG1655 mcr-1*	-1.012	-12.04 to 10.01	No	ns	0.9785
	MG1655 vs. MG1655 mcr-1	9.029	-1.899 to 19.96	No	ns	0.0843
	MG1655 vs. Blank	19.29	5.028 to 33.55	Yes	*	0.0279
	MG1655 mcr-1* vs. MG1655 mcr-1	10.04	1.204 to 18.88	Yes	*	0.0336
	MG1655 mcr-1* vs. Blank	20.3	8.727 to 31.87	Yes	*	0.0168
	MG1655 mcr-1 vs. Blank	10.26	1.667 to 18.85	Yes	*	0.0355
	Row 17
	MG1655 vs. MG1655 mcr-1*	-1.428	-12.32 to 9.460	No	ns	0.9461
	MG1655 vs. MG1655 mcr-1	8.619	-1.542 to 18.78	No	ns	0.0799
	MG1655 vs. Blank	19.29	5.934 to 32.64	Yes	*	0.0245
	MG1655 mcr-1* vs. MG1655 mcr-1	10.05	0.2898 to 19.80	Yes	*	0.0458
	MG1655 mcr-1* vs. Blank	20.72	7.887 to 33.54	Yes	*	0.0197
	MG1655 mcr-1 vs. Blank	10.67	1.813 to 19.53	Yes	*	0.0349
	Row 18
	MG1655 vs. MG1655 mcr-1*	-1.137	-13.53 to 11.26	No	ns	0.9799
	MG1655 vs. MG1655 mcr-1	8.698	-3.040 to 20.44	No	ns	0.108
	MG1655 vs. Blank	19.61	4.545 to 34.68	Yes	*	0.03
	MG1655 mcr-1* vs. MG1655 mcr-1	9.835	-1.626 to 21.30	No	ns	0.075
	MG1655 mcr-1* vs. Blank	20.75	5.987 to 35.51	Yes	*	0.0259
	MG1655 mcr-1 vs. Blank	10.91	2.833 to 18.99	Yes	*	0.028
	Row 19
	MG1655 vs. MG1655 mcr-1*	-0.52	-12.75 to 11.71	No	ns	0.9976
	MG1655 vs. MG1655 mcr-1	8.837	-3.636 to 21.31	No	ns	0.1195
	MG1655 vs. Blank	20.01	4.068 to 35.96	Yes	*	0.0323
	MG1655 mcr-1* vs. MG1655 mcr-1	9.357	-0.06551 to 18.78	No	ns	0.051
	MG1655 mcr-1* vs. Blank	20.53	8.143 to 32.92	Yes	*	0.0188
	MG1655 mcr-1 vs. Blank	11.18	2.812 to 19.54	Yes	*	0.0286
	Row 20
	MG1655 vs. MG1655 mcr-1*	-1.477	-13.28 to 10.32	No	ns	0.9505
	MG1655 vs. MG1655 mcr-1	8.006	-3.660 to 19.67	No	ns	0.1333
	MG1655 vs. Blank	19.33	4.169 to 34.48	Yes	*	0.0313
	MG1655 mcr-1* vs. MG1655 mcr-1	9.483	-0.1946 to 19.16	No	ns	0.0531
	MG1655 mcr-1* vs. Blank	20.8	8.077 to 33.53	Yes	*	0.0193
	MG1655 mcr-1 vs. Blank	11.32	2.530 to 20.11	Yes	*	0.0307
	Row 21
	MG1655 vs. MG1655 mcr-1*	-0.8426	-11.56 to 9.870	No	ns	0.9869
	MG1655 vs. MG1655 mcr-1	8.404	-1.776 to 18.58	No	ns	0.0864
	MG1655 vs. Blank	19.84	6.456 to 33.22	Yes	*	0.0233
	MG1655 mcr-1* vs. MG1655 mcr-1	9.247	-0.1213 to 18.62	No	ns	0.052
	MG1655 mcr-1* vs. Blank	20.68	8.402 to 32.96	Yes	*	0.0182
	MG1655 mcr-1 vs. Blank	11.43	2.376 to 20.49	Yes	*	0.0319
	Test details	Mean 1	Mean 2	Mean diff.	SE of diff.	N1	N2	q	DF
	Row 1
	MG1655 vs. MG1655 mcr-1*	1.588	1.724	-0.1359	0.226	3	3	0.8504	3.648
	MG1655 vs. MG1655 mcr-1	1.588	1.05	0.5379	0.2409	3	3	3.158	3.908
	MG1655 vs. Blank	1.588	0.1262	1.461	0.184	3	3	11.23	2.047
	MG1655 mcr-1* vs. MG1655 mcr-1	1.724	1.05	0.6738	0.2054	3	3	4.64	3.894
	MG1655 mcr-1* vs. Blank	1.724	0.1262	1.597	0.1342	3	3	16.83	2.09
	MG1655 mcr-1 vs. Blank	1.05	0.1262	0.9235	0.158	3	3	8.266	2.064
	Row 2
	MG1655 vs. MG1655 mcr-1*	1.933	2.19	-0.257	0.2189	3	3	1.66	3.781
	MG1655 vs. MG1655 mcr-1	1.933	1.062	0.8705	0.2528	3	3	4.87	3.981
	MG1655 vs. Blank	1.933	0.1377	1.795	0.1749	3	3	14.51	2.116
	MG1655 mcr-1* vs. MG1655 mcr-1	2.19	1.062	1.128	0.2288	3	3	6.968	3.66
	MG1655 mcr-1* vs. Blank	2.19	0.1377	2.052	0.1381	3	3	21.01	2.19
	MG1655 mcr-1 vs. Blank	1.062	0.1377	0.9246	0.1871	3	3	6.987	2.101
	Row 3
	MG1655 vs. MG1655 mcr-1*	2.306	2.469	-0.1627	0.3209	3	3	0.7172	3.942
	MG1655 vs. MG1655 mcr-1	2.306	0.9699	1.336	0.2618	3	3	7.217	2.727
	MG1655 vs. Blank	2.306	0.1016	2.204	0.2408	3	3	12.95	2.019
	MG1655 mcr-1* vs. MG1655 mcr-1	2.469	0.9699	1.499	0.2369	3	3	8.948	2.908
	MG1655 mcr-1* vs. Blank	2.469	0.1016	2.367	0.2134	3	3	15.69	2.024
	MG1655 mcr-1 vs. Blank	0.9699	0.1016	0.8683	0.1055	3	3	11.64	2.099
	Row 4
	MG1655 vs. MG1655 mcr-1*	3.021	3.331	-0.3106	0.5694	3	3	0.7714	3.808
	MG1655 vs. MG1655 mcr-1	3.021	1.176	1.844	0.4841	3	3	5.388	2.698
	MG1655 vs. Blank	3.021	0.09344	2.927	0.4456	3	3	9.289	2.001
	MG1655 mcr-1* vs. MG1655 mcr-1	3.331	1.176	2.155	0.4019	3	3	7.584	3.053
	MG1655 mcr-1* vs. Blank	3.331	0.09344	3.238	0.3546	3	3	12.91	2.001
	MG1655 mcr-1 vs. Blank	1.176	0.09344	1.083	0.1893	3	3	8.09	2.005
	Row 5
	MG1655 vs. MG1655 mcr-1*	4.018	4.512	-0.4938	0.5903	3	3	1.183	3.626
	MG1655 vs. MG1655 mcr-1	4.018	1.517	2.501	0.5205	3	3	6.796	2.687
	MG1655 vs. Blank	4.018	0.152	3.866	0.4802	3	3	11.39	2.009
	MG1655 mcr-1* vs. MG1655 mcr-1	4.512	1.517	2.995	0.3989	3	3	10.62	3.233
	MG1655 mcr-1* vs. Blank	4.512	0.152	4.36	0.3447	3	3	17.89	2.017
	MG1655 mcr-1 vs. Blank	1.517	0.152	1.365	0.2032	3	3	9.502	2.049
	Row 6
	MG1655 vs. MG1655 mcr-1*	5.362	6.102	-0.7393	0.9152	3	3	1.142	3.007
	MG1655 vs. MG1655 mcr-1	5.362	1.76	3.602	0.8476	3	3	6.01	2.355
	MG1655 vs. Blank	5.362	0.148	5.214	0.8128	3	3	9.073	2.007
	MG1655 mcr-1* vs. MG1655 mcr-1	6.102	1.76	4.341	0.4869	3	3	12.61	3.194
	MG1655 mcr-1* vs. Blank	6.102	0.148	5.954	0.4234	3	3	19.89	2.025
	MG1655 mcr-1 vs. Blank	1.76	0.148	1.612	0.2451	3	3	9.303	2.074
	Row 7
	MG1655 vs. MG1655 mcr-1*	7.613	8.869	-1.255	1.086	3	3	1.635	2.892
	MG1655 vs. MG1655 mcr-1	7.613	1.95	5.663	1.001	3	3	8.002	2.197
	MG1655 vs. Blank	7.613	0.1517	7.462	0.977	3	3	10.8	2
	MG1655 mcr-1* vs. MG1655 mcr-1	8.869	1.95	6.919	0.5215	3	3	18.76	2.805
	MG1655 mcr-1* vs. Blank	8.869	0.1517	8.717	0.4741	3	3	26	2.001
	MG1655 mcr-1 vs. Blank	1.95	0.1517	1.798	0.2174	3	3	11.7	2.003
	Row 8
	MG1655 vs. MG1655 mcr-1*	11.04	12.31	-1.264	1.576	3	3	1.134	3.523
	MG1655 vs. MG1655 mcr-1	11.04	2.43	8.614	1.328	3	3	9.176	2.149
	MG1655 vs. Blank	11.04	0.124	10.92	1.304	3	3	11.85	2.001
	MG1655 mcr-1* vs. MG1655 mcr-1	12.31	2.43	9.878	0.921	3	3	15.17	2.321
	MG1655 mcr-1* vs. Blank	12.31	0.124	12.18	0.8863	3	3	19.44	2.003
	MG1655 mcr-1 vs. Blank	2.43	0.124	2.306	0.2528	3	3	12.9	2.036
	Row 9
	MG1655 vs. MG1655 mcr-1*	14.73	15.4	-0.6739	2.051	3	3	0.4646	3.439
	MG1655 vs. MG1655 mcr-1	14.73	3.501	11.23	1.76	3	3	9.023	2.194
	MG1655 vs. Blank	14.73	0.1087	14.62	1.719	3	3	12.03	2.001
	MG1655 mcr-1* vs. MG1655 mcr-1	15.4	3.501	11.9	1.182	3	3	14.24	2.452
	MG1655 mcr-1* vs. Blank	15.4	0.1087	15.3	1.12	3	3	19.31	2.002
	MG1655 mcr-1 vs. Blank	3.501	0.1087	3.393	0.3798	3	3	12.63	2.018
	Row 10
	MG1655 vs. MG1655 mcr-1*	17.04	17.56	-0.5151	2.331	3	3	0.3126	3.92
	MG1655 vs. MG1655 mcr-1	17.04	4.695	12.35	1.898	3	3	9.202	2.624
	MG1655 vs. Blank	17.04	0.1011	16.94	1.762	3	3	13.6	2
	MG1655 mcr-1* vs. MG1655 mcr-1	17.56	4.695	12.86	1.68	3	3	10.83	2.817
	MG1655 mcr-1* vs. Blank	17.56	0.1011	17.46	1.526	3	3	16.18	2.001
	MG1655 mcr-1 vs. Blank	4.695	0.1011	4.594	0.7051	3	3	9.214	2.003
	Row 11
	MG1655 vs. MG1655 mcr-1*	18.3	19.34	-1.045	2.653	3	3	0.557	3.917
	MG1655 vs. MG1655 mcr-1	18.3	6.165	12.13	2.188	3	3	7.842	2.726
	MG1655 vs. Blank	18.3	0.09433	18.2	2.008	3	3	12.82	2
	MG1655 mcr-1* vs. MG1655 mcr-1	19.34	6.165	13.18	1.94	3	3	9.605	2.948
	MG1655 mcr-1* vs. Blank	19.34	0.09433	19.25	1.734	3	3	15.7	2
	MG1655 mcr-1 vs. Blank	6.165	0.09433	6.071	0.8706	3	3	9.861	2.001
	Row 12
	MG1655 vs. MG1655 mcr-1*	18.92	20.17	-1.255	2.594	3	3	0.6842	3.94
	MG1655 vs. MG1655 mcr-1	18.92	7.343	11.58	2.139	3	3	7.652	2.807
	MG1655 vs. Blank	18.92	0.1399	18.78	1.944	3	3	13.66	2
	MG1655 mcr-1* vs. MG1655 mcr-1	20.17	7.343	12.83	1.935	3	3	9.376	3.007
	MG1655 mcr-1* vs. Blank	20.17	0.1399	20.03	1.717	3	3	16.5	2.001
	MG1655 mcr-1 vs. Blank	7.343	0.1399	7.203	0.8926	3	3	11.41	2.002
	Row 13
	MG1655 vs. MG1655 mcr-1*	19.16	20.41	-1.254	2.833	3	3	0.6258	3.844
	MG1655 vs. MG1655 mcr-1	19.16	8.415	10.74	2.431	3	3	6.25	2.86
	MG1655 vs. Blank	19.16	0.1534	19.01	2.196	3	3	12.24	2
	MG1655 mcr-1* vs. MG1655 mcr-1	20.41	8.415	12	2.073	3	3	8.187	3.219
	MG1655 mcr-1* vs. Blank	20.41	0.1534	20.26	1.791	3	3	16	2
	MG1655 mcr-1 vs. Blank	8.415	0.1534	8.262	1.044	3	3	11.19	2.001
	Row 14
	MG1655 vs. MG1655 mcr-1*	19.47	20.35	-0.8812	2.998	3	3	0.4156	3.914
	MG1655 vs. MG1655 mcr-1	19.47	9.088	10.38	2.528	3	3	5.809	2.901
	MG1655 vs. Blank	19.47	0.1436	19.33	2.272	3	3	12.03	2
	MG1655 mcr-1* vs. MG1655 mcr-1	20.35	9.088	11.26	2.249	3	3	7.084	3.163
	MG1655 mcr-1* vs. Blank	20.35	0.1436	20.21	1.957	3	3	14.61	2
	MG1655 mcr-1 vs. Blank	9.088	0.1436	8.944	1.108	3	3	11.41	2.001
	Row 15
	MG1655 vs. MG1655 mcr-1*	19.61	20.6	-0.9908	2.59	3	3	0.5411	3.819
	MG1655 vs. MG1655 mcr-1	19.61	10.01	9.602	2.341	3	3	5.802	3.224
	MG1655 vs. Blank	19.61	0.1358	19.47	2.021	3	3	13.63	2
	MG1655 mcr-1* vs. MG1655 mcr-1	20.6	10.01	10.59	2.005	3	3	7.472	3.658
	MG1655 mcr-1* vs. Blank	20.6	0.1358	20.47	1.62	3	3	17.87	2
	MG1655 mcr-1 vs. Blank	10.01	0.1358	9.872	1.181	3	3	11.82	2
	Row 16
	MG1655 vs. MG1655 mcr-1*	19.42	20.43	-1.012	2.652	3	3	0.5399	3.838
	MG1655 vs. MG1655 mcr-1	19.42	10.39	9.029	2.404	3	3	5.311	3.284
	MG1655 vs. Blank	19.42	0.133	19.29	2.059	3	3	13.25	2.001
	MG1655 mcr-1* vs. MG1655 mcr-1	20.43	10.39	10.04	2.082	3	3	6.821	3.692
	MG1655 mcr-1* vs. Blank	20.43	0.133	20.3	1.672	3	3	17.17	2.001
	MG1655 mcr-1 vs. Blank	10.39	0.133	10.26	1.242	3	3	11.68	2.003
	Row 17
	MG1655 vs. MG1655 mcr-1*	19.44	20.86	-1.428	2.673	3	3	0.7557	3.994
	MG1655 vs. MG1655 mcr-1	19.44	10.82	8.619	2.313	3	3	5.27	3.474
	MG1655 vs. Blank	19.44	0.1481	19.29	1.927	3	3	14.15	2
	MG1655 mcr-1* vs. MG1655 mcr-1	20.86	10.82	10.05	2.25	3	3	6.315	3.554
	MG1655 mcr-1* vs. Blank	20.86	0.1481	20.72	1.852	3	3	15.82	2
	MG1655 mcr-1 vs. Blank	10.82	0.1481	10.67	1.278	3	3	11.8	2
	Row 18
	MG1655 vs. MG1655 mcr-1*	19.8	20.93	-1.137	3.044	3	3	0.5281	3.998
	MG1655 vs. MG1655 mcr-1	19.8	11.1	8.698	2.467	3	3	4.986	3.063
	MG1655 vs. Blank	19.8	0.1871	19.61	2.174	3	3	12.75	2
	MG1655 mcr-1* vs. MG1655 mcr-1	20.93	11.1	9.835	2.429	3	3	5.727	3.1
	MG1655 mcr-1* vs. Blank	20.93	0.1871	20.75	2.13	3	3	13.77	2
	MG1655 mcr-1 vs. Blank	11.1	0.1871	10.91	1.166	3	3	13.23	2
	Row 19
	MG1655 vs. MG1655 mcr-1*	20.19	20.71	-0.52	2.914	3	3	0.2523	3.77
	MG1655 vs. MG1655 mcr-1	20.19	11.35	8.837	2.599	3	3	4.81	3.023
	MG1655 vs. Blank	20.19	0.1787	20.01	2.301	3	3	12.3	2
	MG1655 mcr-1* vs. MG1655 mcr-1	20.71	11.35	9.357	2.157	3	3	6.134	3.509
	MG1655 mcr-1* vs. Blank	20.71	0.1787	20.53	1.788	3	3	16.24	2
	MG1655 mcr-1 vs. Blank	11.35	0.1787	11.18	1.207	3	3	13.09	2
	Row 20
	MG1655 vs. MG1655 mcr-1*	19.48	20.96	-1.477	2.856	3	3	0.7316	3.884
	MG1655 vs. MG1655 mcr-1	19.48	11.47	8.006	2.529	3	3	4.477	3.209
	MG1655 vs. Blank	19.48	0.1537	19.33	2.187	3	3	12.49	2
	MG1655 mcr-1* vs. MG1655 mcr-1	20.96	11.47	9.483	2.232	3	3	6.008	3.555
	MG1655 mcr-1* vs. Blank	20.96	0.1537	20.8	1.837	3	3	16.02	2
	MG1655 mcr-1 vs. Blank	11.47	0.1537	11.32	1.269	3	3	12.62	2
	Row 21
	MG1655 vs. MG1655 mcr-1*	20	20.85	-0.8426	2.622	3	3	0.4545	3.971
	MG1655 vs. MG1655 mcr-1	20	11.6	8.404	2.333	3	3	5.094	3.515
	MG1655 vs. Blank	20	0.1659	19.84	1.932	3	3	14.52	2.001
	MG1655 mcr-1* vs. MG1655 mcr-1	20.85	11.6	9.247	2.203	3	3	5.936	3.68
	MG1655 mcr-1* vs. Blank	20.85	0.1659	20.68	1.773	3	3	16.5	2.001
	MG1655 mcr-1 vs. Blank	11.6	0.1659	11.43	1.308	3	3	12.36	2.001

## Sheet: Figure 5 C
		OM+IM permeabilisation (sytox RFU/OD600nm)
		Exp 1	Exp 2	Exp 3	Exp 4	Exp 1	Exp 2	Exp 3	Exp 4	Exp 1	Exp 2	Exp 3	Exp 4	Exp 1	Exp 2
	Time (minutes	MG1655				MG1655 mcr-1*				MG1655 mcr-1				Blank
	0	559.137	531.169	643.293	648.167	675.35	665.802	718.806	723.036	542.276	537.788	655.77	635.547	825.606	949.904
	15	1192.84	1177.12	1054.59	1143.88	1548.85	1805.33	1290.26	1185.26	936.011	814.071	898.356	908.347	772.143	979.736
	30	9261.81	8107.1	3878.53	3439.42	9338.93	9677.03	5631.88	5013.36	880.609	959.129	1707.79	1217.51	760.575	1024.78
	45	29891.2	30441.2	26563.2	28758.5	35561.6	34474.1	35957.4	39550.2	1314.22	1325.54	1743.29	1554.35	781.874	1045.55
	60	46108.5	42913.5	48152.8	54140.8	56958	56851.2	57460.7	68385.5	1228.37	1232.56	1882.7	1673.67	785.9	1013.21
	75	51334	47298.1	53023.4	61701.3	63472.5	63229	58057.7	69732.2	1594.73	1776.76	1733.58	1753.46	769.555	1040.97
	90	53491	50964.5	60513.2	70260.7	70935.7	72235.2	62894.9	71926.8	1716.26	1869.54	1701.1	1524.39	826.256	1028.7
	105	59998.5	57504	71082.2	77405	76943.4	80148.9	74116	83073.4	1779.06	1980.08	2163.33	1752.52	798.48	1036.42
	120	68837.6	66201.9	79778.7	89049	84342	87305.1	82347.3	90900.7	1593.08	1993.64	2613.5	2476.54	806.255	1061.22
	Within each row, compare columns (simple effects within rows)
	Number of families	9
	Number of comparisons per family	6
	Alpha	0.05
	Tukey's multiple comparisons test	Mean diff.	95.00% CI of diff.	Below threshold?	Summary	Adjusted P Value
	Row 1
	MG1655 vs. MG1655 mcr-1*	-0.1003	-0.2290 to 0.02841	No	ns	0.1105
	MG1655 vs. MG1655 mcr-1	0.002596	-0.1453 to 0.1505	No	ns	>0.9999
	MG1655 vs. Blank	-0.2923	-1.010 to 0.4250	No	ns	0.1788
	MG1655 mcr-1* vs. MG1655 mcr-1	0.1029	-0.03124 to 0.2370	No	ns	0.1147
	MG1655 mcr-1* vs. Blank	-0.192	-1.326 to 0.9418	No	ns	0.3406
	MG1655 mcr-1 vs. Blank	-0.2949	-0.9873 to 0.3974	No	ns	0.1732
	Row 2
	MG1655 vs. MG1655 mcr-1*	-0.3153	-0.9605 to 0.3299	No	ns	0.2841
	MG1655 vs. MG1655 mcr-1	0.2529	0.1113 to 0.3945	Yes	**	0.0035
	MG1655 vs. Blank	0.2662	-1.440 to 1.972	No	ns	0.4009
	MG1655 mcr-1* vs. MG1655 mcr-1	0.5682	-0.08303 to 1.219	No	ns	0.0725
	MG1655 mcr-1* vs. Blank	0.5815	-0.1468 to 1.310	No	ns	0.0971
	MG1655 mcr-1 vs. Blank	0.01326	-1.831 to 1.858	No	ns	0.999
	Row 3
	MG1655 vs. MG1655 mcr-1*	-1.244	-7.931 to 5.444	No	ns	0.9114
	MG1655 vs. MG1655 mcr-1	4.98	-2.029 to 11.99	No	ns	0.1202
	MG1655 vs. Blank	5.279	-1.778 to 12.34	No	ns	0.1053
	MG1655 mcr-1* vs. MG1655 mcr-1	6.224	0.4658 to 11.98	Yes	*	0.0403
	MG1655 mcr-1* vs. Blank	6.523	0.7091 to 12.34	Yes	*	0.0365
	MG1655 mcr-1 vs. Blank	0.2986	-0.6498 to 1.247	No	ns	0.6067
	Row 4
	MG1655 vs. MG1655 mcr-1*	-7.472	-12.39 to -2.550	Yes	**	0.0082
	MG1655 vs. MG1655 mcr-1	27.43	23.34 to 31.52	Yes	***	0.0001
	MG1655 vs. Blank	28	23.94 to 32.06	Yes	***	0.0001
	MG1655 mcr-1* vs. MG1655 mcr-1	34.9	29.63 to 40.17	Yes	***	0.0001
	MG1655 mcr-1* vs. Blank	35.47	30.22 to 40.72	Yes	***	0.0001
	MG1655 mcr-1 vs. Blank	0.5706	-0.4326 to 1.574	No	ns	0.1583
	Row 5
	MG1655 vs. MG1655 mcr-1*	-12.08	-24.97 to 0.7992	No	ns	0.064
	MG1655 vs. MG1655 mcr-1	46.32	34.96 to 57.68	Yes	***	0.0009
	MG1655 vs. Blank	46.93	35.54 to 58.31	Yes	***	0.0009
	MG1655 mcr-1* vs. MG1655 mcr-1	58.41	44.81 to 72.01	Yes	***	0.0008
	MG1655 mcr-1* vs. Blank	59.01	45.39 to 72.64	Yes	***	0.0008
	MG1655 mcr-1 vs. Blank	0.6048	-0.2190 to 1.429	No	ns	0.124
	Row 6
	MG1655 vs. MG1655 mcr-1*	-10.28	-23.89 to 3.323	No	ns	0.1339
	MG1655 vs. MG1655 mcr-1	51.62	36.98 to 66.27	Yes	**	0.0014
	MG1655 vs. Blank	52.43	37.81 to 67.05	Yes	**	0.0013
	MG1655 mcr-1* vs. MG1655 mcr-1	61.91	50.38 to 73.43	Yes	***	0.0004
	MG1655 mcr-1* vs. Blank	62.72	51.22 to 74.21	Yes	***	0.0004
	MG1655 mcr-1 vs. Blank	0.8094	-1.405 to 3.024	No	ns	0.1617
	Row 7
	MG1655 vs. MG1655 mcr-1*	-10.69	-29.44 to 8.055	No	ns	0.2527
	MG1655 vs. MG1655 mcr-1	57.1	36.27 to 77.94	Yes	**	0.0029
	MG1655 vs. Blank	57.88	37.05 to 78.71	Yes	**	0.0027
	MG1655 mcr-1* vs. MG1655 mcr-1	67.8	57.10 to 78.49	Yes	***	0.0002
	MG1655 mcr-1* vs. Blank	68.57	57.88 to 79.26	Yes	***	0.0002
	MG1655 mcr-1 vs. Blank	0.7753	-0.05755 to 1.608	No	ns	0.0575
	Row 8
	MG1655 vs. MG1655 mcr-1*	-12.07	-32.70 to 8.557	No	ns	0.2226
	MG1655 vs. MG1655 mcr-1	64.58	41.99 to 87.17	Yes	**	0.0025
	MG1655 vs. Blank	65.58	43.00 to 88.16	Yes	**	0.0024
	MG1655 mcr-1* vs. MG1655 mcr-1	76.65	67.30 to 86.00	Yes	****	<0.0001
	MG1655 mcr-1* vs. Blank	77.65	68.31 to 86.99	Yes	****	<0.0001
	MG1655 mcr-1 vs. Blank	1.001	0.1168 to 1.886	Yes	*	0.0379
	Row 9
	MG1655 vs. MG1655 mcr-1*	-10.26	-33.77 to 13.26	No	ns	0.3819
	MG1655 vs. MG1655 mcr-1	73.8	48.46 to 99.13	Yes	**	0.0024
	MG1655 vs. Blank	75.03	49.67 to 100.4	Yes	**	0.0023
	MG1655 mcr-1* vs. MG1655 mcr-1	84.05	75.19 to 92.92	Yes	****	<0.0001
	MG1655 mcr-1* vs. Blank	85.29	76.34 to 94.24	Yes	****	<0.0001
	MG1655 mcr-1 vs. Blank	1.235	0.1511 to 2.320	Yes	*	0.0326
	Test details	Mean 1	Mean 2	Mean diff.	SE of diff.	N1	N2	q	DF
	Row 1
	MG1655 vs. MG1655 mcr-1*	0.5954	0.6957	-0.1003	0.03305	4	4	4.292	4.393
	MG1655 vs. MG1655 mcr-1	0.5954	0.5928	0.002596	0.04271	4	4	0.08597	5.991
	MG1655 vs. Blank	0.5954	0.8878	-0.2923	0.06884	4	2	6.005	1.48
	MG1655 mcr-1* vs. MG1655 mcr-1	0.6957	0.5928	0.1029	0.03411	4	4	4.267	4.299
	MG1655 mcr-1* vs. Blank	0.6957	0.8878	-0.192	0.06386	4	2	4.252	1.114
	MG1655 mcr-1 vs. Blank	0.5928	0.8878	-0.2949	0.06936	4	2	6.013	1.52
	Row 2
	MG1655 vs. MG1655 mcr-1*	1.142	1.457	-0.3153	0.1423	4	4	3.134	3.296
	MG1655 vs. MG1655 mcr-1	1.142	0.8892	0.2529	0.04057	4	4	8.817	5.849
	MG1655 vs. Blank	1.142	0.8759	0.2662	0.1083	4	2	3.476	1.182
	MG1655 mcr-1* vs. MG1655 mcr-1	1.457	0.8892	0.5682	0.1413	4	4	5.686	3.215
	MG1655 mcr-1* vs. Blank	1.457	0.8759	0.5815	0.1734	4	2	4.743	3.764
	MG1655 mcr-1 vs. Blank	0.8892	0.8759	0.01326	0.1071	4	2	0.1751	1.131
	Row 3
	MG1655 vs. MG1655 mcr-1*	6.172	7.415	-1.244	1.91	4	4	0.9207	5.794
	MG1655 vs. MG1655 mcr-1	6.172	1.191	4.98	1.484	4	4	4.745	3.096
	MG1655 vs. Blank	6.172	0.8927	5.279	1.478	4	2	5.05	3.048
	MG1655 mcr-1* vs. MG1655 mcr-1	7.415	1.191	6.224	1.231	4	4	7.151	3.141
	MG1655 mcr-1* vs. Blank	7.415	0.8927	6.523	1.224	4	2	7.537	3.07
	MG1655 mcr-1 vs. Blank	1.191	0.8927	0.2986	0.2286	4	2	1.847	3.855
	Row 4
	MG1655 vs. MG1655 mcr-1*	28.91	36.39	-7.472	1.396	4	4	7.572	5.664
	MG1655 vs. MG1655 mcr-1	28.91	1.484	27.43	0.8643	4	4	44.88	3.086
	MG1655 vs. Blank	28.91	0.9137	28	0.8683	4	2	45.61	3.138
	MG1655 mcr-1* vs. MG1655 mcr-1	36.39	1.484	34.9	1.105	4	4	44.66	3.052
	MG1655 mcr-1* vs. Blank	36.39	0.9137	35.47	1.108	4	2	45.26	3.085
	MG1655 mcr-1 vs. Blank	1.484	0.9137	0.5706	0.167	4	2	4.832	2.295
	Row 5
	MG1655 vs. MG1655 mcr-1*	47.83	59.91	-12.08	3.685	4	4	4.638	5.818
	MG1655 vs. MG1655 mcr-1	47.83	1.504	46.32	2.37	4	4	27.65	3.029
	MG1655 vs. Blank	47.83	0.8996	46.93	2.367	4	2	28.04	3.014
	MG1655 mcr-1* vs. MG1655 mcr-1	59.91	1.504	58.41	2.832	4	4	29.17	3.02
	MG1655 mcr-1* vs. Blank	59.91	0.8996	59.01	2.829	4	2	29.5	3.01
	MG1655 mcr-1 vs. Blank	1.504	0.8996	0.6048	0.1993	4	2	4.29	3.883
	Row 6
	MG1655 vs. MG1655 mcr-1*	53.34	63.62	-10.28	3.862	4	4	3.765	5.686
	MG1655 vs. MG1655 mcr-1	53.34	1.715	51.62	3.035	4	4	24.05	3.001
	MG1655 vs. Blank	53.34	0.9053	52.43	3.038	4	2	24.41	3.012
	MG1655 mcr-1* vs. MG1655 mcr-1	63.62	1.715	61.91	2.389	4	4	36.65	3.002
	MG1655 mcr-1* vs. Blank	63.62	0.9053	62.72	2.393	4	2	37.07	3.019
	MG1655 mcr-1 vs. Blank	1.715	0.9053	0.8094	0.1417	4	2	8.075	1.187
	Row 7
	MG1655 vs. MG1655 mcr-1*	58.81	69.5	-10.69	4.856	4	4	3.114	4.48
	MG1655 vs. MG1655 mcr-1	58.81	1.703	57.1	4.32	4	4	18.7	3.002
	MG1655 vs. Blank	58.81	0.9275	57.88	4.32	4	2	18.95	3.003
	MG1655 mcr-1* vs. MG1655 mcr-1	69.5	1.703	67.8	2.22	4	4	43.2	3.006
	MG1655 mcr-1* vs. Blank	69.5	0.9275	68.57	2.221	4	2	43.67	3.012
	MG1655 mcr-1 vs. Blank	1.703	0.9275	0.7753	0.1234	4	2	8.885	2.048
	Row 8
	MG1655 vs. MG1655 mcr-1*	66.5	78.57	-12.07	5.069	4	4	3.368	4.002
	MG1655 vs. MG1655 mcr-1	66.5	1.919	64.58	4.684	4	4	19.5	3.003
	MG1655 vs. Blank	66.5	0.9174	65.58	4.684	4	2	19.8	3.004
	MG1655 mcr-1* vs. MG1655 mcr-1	78.57	1.919	76.65	1.944	4	4	55.75	3.015
	MG1655 mcr-1* vs. Blank	78.57	0.9174	77.65	1.946	4	2	56.44	3.022
	MG1655 mcr-1 vs. Blank	1.919	0.9174	1.001	0.1529	4	2	9.261	2.39
	Row 9
	MG1655 vs. MG1655 mcr-1*	75.97	86.22	-10.26	5.579	4	4	2.6	3.741
	MG1655 vs. MG1655 mcr-1	75.97	2.169	73.8	5.264	4	4	19.83	3.012
	MG1655 vs. Blank	75.97	0.9337	75.03	5.26	4	2	20.17	3.004
	MG1655 mcr-1* vs. MG1655 mcr-1	86.22	2.169	84.05	1.877	4	4	63.34	3.094
	MG1655 mcr-1* vs. Blank	86.22	0.9337	85.29	1.867	4	2	64.62	3.028
	MG1655 mcr-1 vs. Blank	2.169	0.9337	1.235	0.2661	4	2	6.566	3.991

## Sheet: Figure 5 D
		Relative abundance LPS (fold change)
	Replicates	No treat MG1655 mcr-1*	PmB MG1655 mcr-1*	No treat MG1655 mcr-1	PmB MG1655 mcr-1
	Exp 1	1.56251	0.389583	1.89551	1.76656
	Exp 2	1.3041	0.417111	0.892297	0.780855
	Exp 3	1.57613	0.519989	1.17561	0.795931
	Number of families	1
	Number of comparisons per family	6
	Alpha	0.05
	Tukey's multiple comparisons test	Mean Diff.	95.00% CI of diff.	Below threshold?	Summary	Adjusted P Value
	No treat MG1655 mcr-1* vs. PmB MG1655 mcr-1*	1.039	0.01368 to 2.064	Yes	*	0.0471	A-B
	No treat MG1655 mcr-1* vs. No treat MG1655 mcr-1	0.1598	-0.8652 to 1.185	No	ns	0.957	A-C
	No treat MG1655 mcr-1* vs. PmB MG1655 mcr-1	0.3665	-0.6585 to 1.391	No	ns	0.6745	A-D
	PmB MG1655 mcr-1* vs. No treat MG1655 mcr-1	-0.8789	-1.904 to 0.1461	No	ns	0.0952	B-C
	PmB MG1655 mcr-1* vs. PmB MG1655 mcr-1	-0.6722	-1.697 to 0.3528	No	ns	0.2316	B-D
	No treat MG1655 mcr-1 vs. PmB MG1655 mcr-1	0.2067	-0.8183 to 1.232	No	ns	0.9141	C-D
	Test details	Mean 1	Mean 2	Mean Diff.	SE of diff.	n1	n2	q	DF
	No treat MG1655 mcr-1* vs. PmB MG1655 mcr-1*	1.481	0.4422	1.039	0.3201	3	3	4.589	8
	No treat MG1655 mcr-1* vs. No treat MG1655 mcr-1	1.481	1.321	0.1598	0.3201	3	3	0.7059	8
	No treat MG1655 mcr-1* vs. PmB MG1655 mcr-1	1.481	1.114	0.3665	0.3201	3	3	1.619	8
	PmB MG1655 mcr-1* vs. No treat MG1655 mcr-1	0.4422	1.321	-0.8789	0.3201	3	3	3.883	8
	PmB MG1655 mcr-1* vs. PmB MG1655 mcr-1	0.4422	1.114	-0.6722	0.3201	3	3	2.97	8
	No treat MG1655 mcr-1 vs. PmB MG1655 mcr-1	1.321	1.114	0.2067	0.3201	3	3	0.9132	8

## Sheet: Figure 5 F
		Mean roughness (nm)
		Exp 1	Exp 2	Exp 3	Exp 1	Exp 2	Exp 3
	Time (minutes	MG1655 mcr-1*			MG1655 mcr-1
	0	0.389	0.488	0.439	0.327	0.357	0.378
	15	0.458	0.75	0.957	0.367	0.471	0.387
	30	1	4.01	1.608	0.403	0.447	0.368
	60	1.79	4.69	4.53	0.378	0.454	0.401
	90	4.23	5.123	6.65	0.344	0.458	0.39
