# Supplementary material for: Polymyxin B lethality requires energy-dependent outer membrane disruption
Source: Nat Microbiol. 2025 Sep 29;10(11):2919–33. doi: 10.1038/s41564-025-02133-1 (PMC12578643; doi:10.1038/s41564-025-02133-1)
Supplement: Supplementary file 18 — Statistical source data. [file 41564_2025_2133_MOESM18_ESM.xlsx]

## Sheet: Extended Data Figure 1 B
		Log10 CFU/ml
		Exp 1	Exp 2	Exp 3	Exp 1	Exp 2	Exp 3	Exp 1	Exp 2	Exp 3	Exp 1	Exp 2	Exp 3	Exp 1	Exp 2	Exp 3	Exp 1	Exp 2	Exp 3	Exp 1	Exp 2	Exp 3	Exp 1	Exp 2	Exp 3
	Tiime (minutes)	1			1/10			1/100			1/1000			1/10000			1/100000			1/1000000			No glucose
	0	8.39794	8.38021	8.38021	8.38021	8.20412	8.4624	8.38021	8.36173	8.07918	8.30103	8.27875	8.20412	8.34242	8.38021	8.11394	8.20412	8.4624	8.34242	8.27875	8.43136	8.32222	8.36173	8.23045	8.32222
	15	8.07918	8.27875	8.07918	8.32222	8.07918	7.77815	7.8451	8.23045	7.8451	8.27875	8.20412	8.17609	8.34242	8.27875	8.36173	8.04139	8.20412	8.32222	8.23045	8.23045	8.27875	8.23045	8.11394	8.34242
	30	6.59106	6.60206	6.44716	6.5682	6.66276	6.50515	6.72428	6.44716	6.54407	8.23045	8.04139	8.11394	8.14613	8.23045	8.30103	8.04139	8.07918	8.27875	8.27875	8.04139	8.32222	8.20412	8.25527	8.27875
	60	5.50515	5.5682	5.6721	5.34242	5.30103	5.74819	5.51851	5.39794	6.17609	7.90309	7.17609	7.20412	7.69897	8.07918	7.95424	8.23045	8.04139	8	8.07918	8.20412	8.04139	8.14613	8.27875	8.17609
	120	3.47712	2	2	2	4.30103	4.47712	4.69897	2	4.30103	6.07918	5.38021	5.43136	6.07918	6.07918	5.95424	6.30103	7	6.77815	6.8451	6.8451	6.95424	6.95424	6.77815	7.25527

## Sheet: Extended Data Figure 1 C
		Log10 CFU/ml
		Exp 1	Exp 2	Exp 3	Exp 1	Exp 2	Exp 3
	Time (minutes)	MM+G			MM+2-deoxyG
	0	8.38021	8.27875	9.32222	8.34242	8.30103	8.32222
	15	7.8451	8.77815	8.47712	8.23045	8.34242	8.11394
	30	6.4624	6.5682	6.30103	8.07918	8.32222	8.25527
	60	5.25527	5.47712	5.36173	7.4624	7.43136	7.5563
	120	2	2	2	5.95424	6.07918	6.95424
	Compare each cell mean with the other cell mean in that row
	Number of families	1
	Number of comparisons per family	5
	Alpha	0.05
	Šídák's multiple comparisons test	Mean diff.	95.00% CI of diff.	Below threshold?	Summary	Adjusted P Value
	MM+G - MM+2-deoxyG
	Row 1	0.3385	-2.913 to 3.590	No	ns	0.9317
	Row 2	0.1379	-2.206 to 2.482	No	ns	0.9961
	Row 3	-1.775	-2.263 to -1.287	Yes	***	0.0004
	Row 4	-2.119	-2.520 to -1.717	Yes	***	0.0003
	Row 5	-4.329	-7.419 to -1.239	Yes	*	0.0259
	Test details	Mean 1	Mean 2	Mean diff.	SE of diff.	N1	N2	t	DF
	MM+G - MM+2-deoxyG
	Row 1	8.66	8.322	0.3385	0.3324	3	3	1.018	2.005
	Row 2	8.367	8.229	0.1379	0.2827	3	3	0.4876	2.229
	Row 3	6.444	8.219	-1.775	0.1062	3	3	16.71	3.981
	Row 4	5.365	7.483	-2.119	0.07426	3	3	28.53	3.23
	Row 5	2	6.329	-4.329	0.3146	3	3	13.76	2
