# Supplementary material for: Polymyxin B lethality requires energy-dependent outer membrane disruption
Source: Nat Microbiol. 2025 Sep 29;10(11):2919–33. doi: 10.1038/s41564-025-02133-1 (PMC12578643; doi:10.1038/s41564-025-02133-1)
Supplement: Supplementary file 19 — Statistical source data. [file 41564_2025_2133_MOESM19_ESM.xlsx]

## Sheet: Extended Data Figure 4 A
		Log 10 CFU/ml
		Exp 1	Exp 2	Exp 3	Exp 1	Exp 2	Exp 3
	Time (minutes)	Pseudomonas PmB with glucose			Pseudomonas PmB without glucose
	0	7.69897	8.76343	7.8451	7.90309	8.17609	7.89209
	15	8.11394	8.27875	7.77815	7.8451	8.04139	8
	30	7.8451	8.14613	8.04139	7.60206	8.04139	8.07918
	60	7.47712	7.90309	7.44716	6.95424	7.69897	7.69897
	120	4.4624	3	4.90309	6.25527	7.77815	7.95424
	Compare each cell mean with the other cell mean in that row
	Number of families	1
	Number of comparisons per family	5
	Alpha	0.05
	Šídák's multiple comparisons test	Mean diff.	95.00% CI of diff.	Below threshold?	Summary	Adjusted P Value
	Pseudomonas with glucose - Pseudomonas without glucose
	Row 1	0.1121	-2.616 to 2.840	No	ns	0.9994
	Row 2	0.09479	-0.9621 to 1.152	No	ns	0.9895
	Row 3	0.1033	-0.8619 to 1.069	No	ns	0.9894
	Row 4	0.1584	-1.393 to 1.710	No	ns	0.9919
	Row 5	-3.842	-7.192 to -0.4911	Yes	*	0.0312
	Test details	Mean 1	Mean 2	Mean diff.	SE of diff.	N1	N2	t	DF
	Pseudomonas with glucose - Pseudomonas without glucose
	Row 1	8.102	7.99	0.1121	0.3459	3	3	0.324	2.309
	Row 2	8.057	7.962	0.09479	0.1589	3	3	0.5963	2.641
	Row 3	8.011	7.908	0.1033	0.1767	3	3	0.5847	3.196
	Row 4	7.609	7.451	0.1584	0.2886	3	3	0.5488	3.252
	Row 5	3.487	7.329	-3.842	0.727	3	3	5.284	3.96

## Sheet: Extended Data Figure 4 B
		Exp 1	Exp 2	Exp 3	Exp 1	Exp 2	Exp 3
	Isolate	PmB without glucose			PmB with glucose
	E. coli CFT073	8.44716	8.23045	8.25527	7.4624	7.44716	7.36173
	E. coli KPC BM16	7.77815	8.07918	7.77815	6.69897	5.30103	6.60206
	E. coli DIN	8.25527	8.5563	7.60206	6.47712	6.90309	6.53148
	E. coli ATCC 25922	8.07918	8.07918	7.47712	7.8451	7.8451	7.38021
	Compare each cell mean with the other cell mean in that row
	Number of families	1
	Number of comparisons per family	4
	Alpha	0.05
	Šídák's multiple comparisons test	Mean Diff.	95.00% CI of diff.	Below threshold?	Summary	Adjusted P Value
	No Glu - Glu
	E. coli CFT073	0.8872	0.02256 to 1.752	Yes	*	0.0431
	E. coli KPC BM16	1.678	0.8132 to 2.542	Yes	***	0.0002
	E. coli DIN	1.501	0.6360 to 2.365	Yes	***	0.0007
	E. coli ATCC 25922	0.1884	-0.6763 to 1.053	No	ns	0.959
	Test details	Mean 1	Mean 2	Mean Diff.	SE of diff.	N1	N2	t	DF
	No Glu - Glu
	E. coli CFT073	8.311	7.424	0.8872	0.3084	3	3	2.877	16
	E. coli KPC BM16	7.878	6.201	1.678	0.3084	3	3	5.441	16
	E. coli DIN	8.138	6.637	1.501	0.3084	3	3	4.866	16
	E. coli ATCC 25922	7.878	7.69	0.1884	0.3084	3	3	0.6108	16

## Sheet: Extended Data Figure 4 C
		Log10 CFU/ml
		Exp 1	Exp 2	Exp 3	Exp 1	Exp 2	Exp 3
	Isolate	PmB without glucose			PmB with glucose
	C. freundii IMP61	7.90309	7.07918	7.76343	5.04139	5	6.30103
	E. asburiae IMP8	7.90309	5.30103	5.90309	3.60206	1	4.20412
	Compare each cell mean with the other cell mean in that row
	Number of families	1
	Number of comparisons per family	2
	Alpha	0.05
	Šídák's multiple comparisons test	Mean Diff.	95.00% CI of diff.	Below threshold?	Summary	Adjusted P Value
	No Glu - Glu
	C. freundii IMP61	2.134	-0.4913 to 4.760	No	ns	0.1094
	E. asburiae IMP8	3.434	0.8080 to 6.059	Yes	*	0.0142
	Test details	Mean 1	Mean 2	Mean Diff.	SE of diff.	N1	N2	t	DF
	No Glu - Glu
	C. freundii IMP61	7.582	5.447	2.134	0.9571	3	3	2.23	8
	E. asburiae IMP8	6.369	2.935	3.434	0.9571	3	3	3.587	8

## Sheet: Extended Data Figure 4 D
		Log10 CFU/ml
		Exp 1	Exp 2	Exp 3	Exp 1	Exp 2	Exp 3
	Isolate	PmB without glucose			PmB with glucose
	K. pneumoniae IMP12	8.14613	8.17609	8.04139	6.69897	5.69897	6.17609
	K. pneumoniae IMP76	8.04139	8	8.11394	5.77815	5.47712	6.20412
	Compare each cell mean with the other cell mean in that row
	Number of families	1
	Number of comparisons per family	2
	Alpha	0.05
	Šídák's multiple comparisons test	Mean Diff.	95.00% CI of diff.	Below threshold?	Summary	Adjusted P Value
	No Glu - Glu
	K. pneumoniae IMP12	1.93	1.229 to 2.631	Yes	***	0.0001
	K. pneumoniae IMP76	2.232	1.531 to 2.933	Yes	****	<0.0001
	Test details	Mean 1	Mean 2	Mean Diff.	SE of diff.	N1	N2	t	DF
	No Glu - Glu
	K. pneumoniae IMP12	8.121	6.191	1.93	0.2556	3	3	7.551	8
	K. pneumoniae IMP76	8.052	5.82	2.232	0.2556	3	3	8.733	8

## Sheet: Extended Data Figure 4 E
		Log10 CFU/ml
		Exp 1	Exp 2	Exp 3	Exp 1	Exp 2	Exp 3
	Isolate	PmB without glucose			PmB with glucose
	P. aeruginosa PA14	8.23045	8.30103	8.27875	5.04139	5.77815	5.8451
	P. aeruginosa SCV	8.41497	8.07918	8.4624	6.77815	5.77815	6.17609
	Compare each cell mean with the other cell mean in that row
	Number of families	1
	Number of comparisons per family	2
	Alpha	0.05
	Šídák's multiple comparisons test	Mean Diff.	95.00% CI of diff.	Below threshold?	Summary	Adjusted P Value
	No Glu - Glu
	P. aeruginosa PA14	2.715	1.925 to 3.505	Yes	****	<0.0001
	P. aeruginosa SCV	2.075	1.285 to 2.864	Yes	***	0.0002
	Test details	Mean 1	Mean 2	Mean Diff.	SE of diff.	N1	N2	t	DF
	No Glu - Glu
	P. aeruginosa PA14	8.27	5.555	2.715	0.2879	3	3	9.431	8
	P. aeruginosa SCV	8.319	6.244	2.075	0.2879	3	3	7.207	8

## Sheet: Extended Data Figure 4 F
		Log10 CFU/ml
		Exp 1	Exp 2	Exp 3	Exp 1	Exp 2	Exp 3
	Isolate	PmB without glucose			PmB with glucose
	A. baumannii AS	8.38021	8.57978	8.14613	7.04139	7.32222	7.14613
	A. baumannii N12	8.25527	8.57978	8.38021	6.34242	6.69897	6.32222
	Compare each cell mean with the other cell mean in that row
	Number of families	1
	Number of comparisons per family	2
	Alpha	0.05
	Šídák's multiple comparisons test	Mean Diff.	95.00% CI of diff.	Below threshold?	Summary	Adjusted P Value
	No Glu - Glu
	A. baumannii AS	1.199	0.7813 to 1.616	Yes	****	<0.0001
	A. baumannii N12	1.951	1.533 to 2.368	Yes	****	<0.0001
	Test details	Mean 1	Mean 2	Mean Diff.	SE of diff.	N1	N2	t	DF
	No Glu - Glu
	A. baumannii AS	8.369	7.17	1.199	0.1522	3	3	7.877	8
	A. baumannii N12	8.405	6.455	1.951	0.1522	3	3	12.82	8

## Sheet: Extended Data Figure 4 G
		OM permeabilisation (NPN uptake factor)
		Exp 1	Exp 2	Exp 3	Exp 1	Exp 2	Exp 3	Exp 1	Exp 2	Exp 3	Exp 1	Exp 2	Exp 3	Exp 1	Exp 2	Exp 3
	Time (minutes)	No treat with glucose			PmB with glucose			No treat without glucose			PmB without glucose			Blank
	1	70226.7	69213.5	68436.3	168757	178058	188250	65001.8	74372	57297.1	190221	179436	167086	-2.58881		21.974
	2	87675.5	74287.8	70405.4	175514	192068	190851	65256.6	65653.4	58243.8	209711	181964	179458	-0.75113	0.765168	-22.4949
	3	86287	70585.3	70026.8	180098	203699	200645	65034.6	68358	57071	226377	181364	202856	-0.58336	1.79912	11.8087
	4	86502.6	73149.8	72794.1	186372	211314	201087	65712.4	68064.7	59682.7	242402	191663	209707	-0.68967	1.9634	11.3313
	5	84948.8	72879.1	71718.1	191077	216829	203726	65544.7	72647.9	57407.4	254216	200923	217995	-0.89621	1.36484	76.8952
	6	81213.1	75246	71203.5	196578	216064	211901	63890.9	68084.2	58323.7	259626	202810	226131	-1.82922	0.866819	13.1157
	7	89832.1	72999.5	73216.8	202267	216536	215678	64623.3	76327.6	59632.9	268151	211335	228986	-0.35504	1.52363	10.0249
	8	83892.4	76882.9	73256.6	205887	222034	219071	64196.4	74340.1	58979.9	270974	214161	235663	-1.15211	1.25324	8.69346
	9	81405.4	75362.9	74789.4	207658	217676	220652	65714.6	74009	61263.9	276914	215032	232262	-1.3237	1.01934	50.8795
	10	82049	78507.7	73989.3	209228	215125	222713	65566.4	74395.9	60384	277351	218247	241411	-1.40409	1.3858	10.8297
	11	104624	75334.6	75224.2	211418	217050	226062	66599	76496.6	59633.6	279388	219299	246708	1.12556	1.30109	40.7953
	12	85866.4	76561.2	76935.7	214791	216309	228038	67502	85964.7	60127.8	281687	217084	249031	-1.17828	0.910644	10.5273
	13	89033.8	79524.2	76382.9	215205	215676	226176	66931.8	78774.1	59062.8	281658	217004	248946	-0.34013	1.03757	10.6868
	14	88444.1	79202.1	76487.5	212125	213564	224821	69546.6	78827.3	58658.6	285286	214686	241511	-0.78483	1.20951	141.833
	15	86906.8	79367.7	79097.3	214388	210264	227820	67082.6	74755.7	58922.3	277186	212166	243654	-0.84669	1.01232	8.77055
	16	94044.1	78720.1	78927.3	210419	210865	227257	69430.5	79041.7	59067.4	281511	212201	245998	-0.42274	1.30659	10.8392
	17	99620.1	80605.6	78926.8	213955	208140	223214	68407.9	87629.7	59425.6	280954	207804	247608	-0.21312	1.39707	8.70213
	18	85715.8	81938.2	79485.6	212869	208718	220527	68846	83100.5	64191.3	273453	208826	246606	-0.97146	1.59625	8.04529
	19	94156.6	80176.1	78292.8	211775	203314	213876	69068.2	84581.2	58356.5	271167	210618	246847	-0.04566	1.58563	11.2629
	20	91338.2	80480.6	82452.5	213141	207632	223635	71719.8	102420	59822	274914	203686	235188	-0.47242	0.954683	10.5407
															0.936273

## Sheet: Extended Data Figure 4 H
		OM+IM permeabilisation (sytox RFU/OD600nm)
		Exp 1	Exp 2	Exp 3	Exp 1	Exp 2	Exp 3	Exp 1	Exp 2	Exp 3	Exp 1	Exp 2	Exp 1	Exp 2	Exp 3
	Time (minutes)	No treat with glucose			PmB with glucose			No treat without glucose			PmB without glucose		Blank
	0	1118.39	1288.76	1075.82	1311.17	1400.2	1291.61	1031.92	1301.63	1038.05	1366.81	1294.78	1083.32	1053.65	1064.73
	15	1054.18	1272.29	1045.7	1312.8	1422.86	1427.41	874.936	1258.92	959.931	1505.61	1364.28	1018.11	940.526	989.37
	30	1048.91	1282.69	1069.04	3104.99	1954.3	2370.49	859.399	1292.59	937.675	1920.75	1637.35	1011.7	928.921	954.23
	45	1045.72	1303.34	1163.72	14235	8151.1	17791	902.014	1311.25	965.073	2490.1	1956.25	1039.48	903.279	938.428
	60	1097.64	1308.44	1280.96	35717.5	26401.5	68727.7	908.051	1345.96	949.518	3115.67	2113.4	1012.11	905.231	966.594
	75	1126.9	1422.44	1357.96	54760.9	52369.6	102649	883.653	1376.31	946.324	3757.43	2534.36	1035.84	927.518	966.924
	90	1163.87	1469.32	1464.18	73094.3	73725	118424	910.332	1469.75	948.755	4645.72	3164.04	1027.44	907.742	962.972
	105	1225.96	1527.23	1578.31	89154.7	87434.1	129160	937.529	1553.98	948.437	5522.72	3216.02	1082.06	927.011	975.278
	120	1245.01	1585.63	1768.66	107960	104442	142932	971.325	1555.37	936.857	6092.71	4163.39	1033.81	929.284	967.756
	Within each row, compare columns (simple effects within rows)
	Number of families	9
	Number of comparisons per family	10
	Alpha	0.05
	Tukey's multiple comparisons test	Mean diff.	95.00% CI of diff.	Below threshold?	Summary	Adjusted P Value
	Row 1
	No treat MM+G vs. PmB MM+G	-173.3	-562.5 to 215.9	No	ns	0.3233
	No treat MM+G vs. No treat MM	37.12	-476.6 to 550.9	No	ns	0.9959
	No treat MM+G vs. PmB MM	-169.8	-576.9 to 237.3	No	ns	0.3506
	No treat MM+G vs. Blank	93.76	-391.8 to 579.3	No	ns	0.6694
	PmB MM+G vs. No treat MM	210.5	-361.6 to 782.6	No	ns	0.3842
	PmB MM+G vs. PmB MM	3.536	-295.2 to 302.3	No	ns	>0.9999
	PmB MM+G vs. Blank	267.1	34.83 to 499.4	Yes	*	0.037
	No treat MM vs. PmB MM	-206.9	-781.3 to 367.4	No	ns	0.3994
	No treat MM vs. Blank	56.63	-616.1 to 729.4	No	ns	0.9554
	PmB MM vs. Blank	263.6	-483.1 to 1010	No	ns	0.1571
	Row 2
	No treat MM+G vs. PmB MM+G	-263.6	-708.8 to 181.6	No	ns	0.1807
	No treat MM+G vs. No treat MM	92.8	-581.4 to 767.0	No	ns	0.9515
	No treat MM+G vs. PmB MM	-310.9	-891.5 to 269.7	No	ns	0.2105
	No treat MM+G vs. Blank	141.4	-358.4 to 641.2	No	ns	0.5128
	PmB MM+G vs. No treat MM	356.4	-419.8 to 1133	No	ns	0.2498
	PmB MM+G vs. PmB MM	-47.25	-889.3 to 794.8	No	ns	0.962
	PmB MM+G vs. Blank	405	186.9 to 623.1	Yes	**	0.0076
	No treat MM vs. PmB MM	-403.7	-1136 to 328.5	No	ns	0.21
	No treat MM vs. Blank	48.59	-793.7 to 890.9	No	ns	0.99
	PmB MM vs. Blank	452.3	-821.3 to 1726	No	ns	0.168
	Row 3
	No treat MM+G vs. PmB MM+G	-1343	-3736 to 1050	No	ns	0.1584
	No treat MM+G vs. No treat MM	103.7	-680.5 to 887.8	No	ns	0.9494
	No treat MM+G vs. PmB MM	-645.5	-2341 to 1050	No	ns	0.2117
	No treat MM+G vs. Blank	168.6	-328.2 to 665.3	No	ns	0.4113
	PmB MM+G vs. No treat MM	1447	-690.9 to 3584	No	ns	0.1232
	PmB MM+G vs. PmB MM	697.5	-1462 to 2857	No	ns	0.4735
	PmB MM+G vs. Blank	1512	-1052 to 4076	No	ns	0.1352
	No treat MM vs. PmB MM	-749.2	-1921 to 423.1	No	ns	0.1373
	No treat MM vs. Blank	64.94	-905.0 to 1035	No	ns	0.9826
	PmB MM vs. Blank	814.1	-2369 to 3997	No	ns	0.2132
	Row 4
	No treat MM+G vs. PmB MM+G	-12221	-33849 to 9407	No	ns	0.1448
	No treat MM+G vs. No treat MM	111.5	-632.1 to 855.1	No	ns	0.9291
	No treat MM+G vs. PmB MM	-1052	-6256 to 4151	No	ns	0.2968
	No treat MM+G vs. Blank	210.5	-229.3 to 650.4	No	ns	0.2921
	PmB MM+G vs. No treat MM	12333	-9243 to 33909	No	ns	0.1422
	PmB MM+G vs. PmB MM	11169	-10148 to 32487	No	ns	0.1678
	PmB MM+G vs. Blank	12432	-9215 to 34079	No	ns	0.1406
	No treat MM vs. PmB MM	-1164	-4661 to 2333	No	ns	0.2333
	No treat MM vs. Blank	99.05	-749.5 to 947.6	No	ns	0.9302
	PmB MM vs. Blank	1263	-4841 to 7367	No	ns	0.2615
	Row 5
	No treat MM+G vs. PmB MM+G	-42387	-141181 to 56408	No	ns	0.2315
	No treat MM+G vs. No treat MM	161.2	-688.6 to 1011	No	ns	0.8247
	No treat MM+G vs. PmB MM	-1386	-13033 to 10262	No	ns	0.4347
	No treat MM+G vs. Blank	267.7	-136.3 to 671.7	No	ns	0.1363
	PmB MM+G vs. No treat MM	42548	-56230 to 141326	No	ns	0.23
	PmB MM+G vs. PmB MM	41001	-57529 to 139531	No	ns	0.244
	PmB MM+G vs. Blank	42654	-56144 to 141452	No	ns	0.2291
	No treat MM vs. PmB MM	-1547	-11323 to 8230	No	ns	0.381
	No treat MM vs. Blank	106.5	-886.8 to 1100	No	ns	0.9281
	PmB MM vs. Blank	1653	-10427 to 13733	No	ns	0.3747
	Row 6
	No treat MM+G vs. PmB MM+G	-68624	-194615 to 57367	No	ns	0.1543
	No treat MM+G vs. No treat MM	233.7	-672.7 to 1140	No	ns	0.7079
	No treat MM+G vs. PmB MM	-1843	-15899 to 12213	No	ns	0.4017
	No treat MM+G vs. Blank	325.7	-260.3 to 911.6	No	ns	0.1795
	PmB MM+G vs. No treat MM	68858	-57120 to 194835	No	ns	0.1534
	PmB MM+G vs. PmB MM	66781	-58902 to 192464	No	ns	0.1616
	PmB MM+G vs. Blank	68950	-57047 to 194946	No	ns	0.153
	No treat MM vs. PmB MM	-2077	-14513 to 10359	No	ns	0.3493
	No treat MM vs. Blank	92	-1022 to 1206	No	ns	0.9666
	PmB MM vs. Blank	2169	-12617 to 16955	No	ns	0.3513
	Row 7
	No treat MM+G vs. PmB MM+G	-87049	-202496 to 28398	No	ns	0.0854
	No treat MM+G vs. No treat MM	256.2	-805.7 to 1318	No	ns	0.7387
	No treat MM+G vs. PmB MM	-2539	-19704 to 14626	No	ns	0.3579
	No treat MM+G vs. Blank	399.7	-264.1 to 1064	No	ns	0.1514
	PmB MM+G vs. No treat MM	87305	-28122 to 202731	No	ns	0.085
	PmB MM+G vs. PmB MM	84510	-30445 to 199464	No	ns	0.0898
	PmB MM+G vs. Blank	87448	-28007 to 202904	No	ns	0.0847
	No treat MM vs. PmB MM	-2795	-18082 to 12491	No	ns	0.3155
	No treat MM vs. Blank	143.6	-1164 to 1451	No	ns	0.9172
	PmB MM vs. Blank	2939	-14998 to 20875	No	ns	0.3171
	Row 8
	No treat MM+G vs. PmB MM+G	-93806	-147433 to -40179	Yes	*	0.0169
	No treat MM+G vs. No treat MM	297.2	-909.5 to 1504	No	ns	0.7187
	No treat MM+G vs. PmB MM	-2426	-17165 to 12314	No	ns	0.3293
	No treat MM+G vs. Blank	449.1	-241.1 to 1139	No	ns	0.1364
	PmB MM+G vs. No treat MM	94103	40534 to 147672	Yes	*	0.0167
	PmB MM+G vs. PmB MM	91380	38547 to 144214	Yes	*	0.0169
	PmB MM+G vs. Blank	94255	40608 to 147902	Yes	*	0.0167
	No treat MM vs. PmB MM	-2723	-14704 to 9259	No	ns	0.2748
	No treat MM vs. Blank	151.9	-1295 to 1599	No	ns	0.9331
	PmB MM vs. Blank	2875	-12829 to 18578	No	ns	0.287
	Row 9
	No treat MM+G vs. PmB MM+G	-116912	-211413 to -22411	Yes	*	0.0331
	No treat MM+G vs. No treat MM	378.6	-785.4 to 1543	No	ns	0.6138
	No treat MM+G vs. PmB MM	-3595	-25540 to 18350	No	ns	0.3289
	No treat MM+G vs. Blank	556.2	-550.8 to 1663	No	ns	0.1909
	PmB MM+G vs. No treat MM	117290	22808 to 211773	Yes	*	0.0329
	PmB MM+G vs. PmB MM	113317	19812 to 206822	Yes	*	0.0343
	PmB MM+G vs. Blank	117468	22941 to 211995	Yes	*	0.0328
	No treat MM vs. PmB MM	-3974	-24838 to 16891	No	ns	0.2932
	No treat MM vs. Blank	177.6	-1307 to 1662	No	ns	0.8868
	PmB MM vs. Blank	4151	-19278 to 27580	No	ns	0.2944
	Test details	Mean 1	Mean 2	Mean diff.	SE of diff.	N1	N2	q	DF
	Row 1
	No treat MM+G vs. PmB MM+G	1161	1334	-173.3	73.14	3	3	3.352	2.987
	No treat MM+G vs. No treat MM	1161	1124	37.12	110.2	3	3	0.4766	3.665
	No treat MM+G vs. PmB MM	1161	1331	-169.8	74.36	3	2	3.229	2.874
	No treat MM+G vs. Blank	1161	1067	93.76	65.63	3	3	2.02	2.071
	PmB MM+G vs. No treat MM	1334	1124	210.5	94.97	3	3	3.134	2.554
	PmB MM+G vs. PmB MM	1334	1331	3.536	49.13	3	2	0.1018	2.527
	PmB MM+G vs. Blank	1334	1067	267.1	34.52	3	3	10.94	2.267
	No treat MM vs. PmB MM	1124	1331	-206.9	95.92	3	2	3.051	2.572
	No treat MM vs. Blank	1124	1067	56.63	89.32	3	3	0.8967	2.038
	PmB MM vs. Blank	1331	1067	263.6	37.04	2	3	10.06	1.117
	Row 2
	No treat MM+G vs. PmB MM+G	1124	1388	-263.6	83.08	3	3	4.487	2.959
	No treat MM+G vs. No treat MM	1124	1031	92.8	138.1	3	3	0.9506	3.393
	No treat MM+G vs. PmB MM	1124	1435	-310.9	102.4	3	2	4.292	2.749
	No treat MM+G vs. Blank	1124	982.7	141.4	77.54	3	3	2.579	2.37
	PmB MM+G vs. No treat MM	1388	1031	356.4	122.3	3	3	4.121	2.41
	PmB MM+G vs. PmB MM	1388	1435	-47.25	79.98	3	2	0.8355	1.579
	PmB MM+G vs. Blank	1388	982.7	405	43.78	3	3	13.08	3.289
	No treat MM vs. PmB MM	1031	1435	-403.7	136.2	3	2	4.191	2.945
	No treat MM vs. Blank	1031	982.7	48.59	118.6	3	3	0.5793	2.151
	PmB MM vs. Blank	1435	982.7	452.3	74.2	2	3	8.62	1.21
	Row 3
	No treat MM+G vs. PmB MM+G	1134	2477	-1343	344.6	3	3	5.512	2.197
	No treat MM+G vs. No treat MM	1134	1030	103.7	152.8	3	3	0.9592	3.146
	No treat MM+G vs. PmB MM	1134	1779	-645.5	160.2	3	2	5.697	1.574
	No treat MM+G vs. Blank	1134	965	168.6	78.71	3	3	3.029	2.424
	PmB MM+G vs. No treat MM	2477	1030	1447	361.8	3	3	5.654	2.613
	PmB MM+G vs. PmB MM	2477	1779	697.5	365	3	2	2.703	2.608
	PmB MM+G vs. Blank	2477	965	1512	337.3	3	3	6.338	2.021
	No treat MM vs. PmB MM	1030	1779	-749.2	194.5	3	2	5.446	2.553
	No treat MM vs. Blank	1030	965	64.94	135.5	3	3	0.6777	2.135
	PmB MM vs. Blank	1779	965	814.1	143.8	2	3	8.006	1.06
	Row 4
	No treat MM+G vs. PmB MM+G	1171	13392	-12221	2815	3	3	6.139	2.003
	No treat MM+G vs. No treat MM	1171	1059	111.5	147.4	3	3	1.07	3.226
	No treat MM+G vs. PmB MM	1171	2223	-1052	277.1	3	2	5.37	1.158
	No treat MM+G vs. Blank	1171	960.4	210.5	84.91	3	3	3.506	3.103
	PmB MM+G vs. No treat MM	13392	1059	12333	2817	3	3	6.191	2.008
	PmB MM+G vs. PmB MM	13392	2223	11169	2827	3	2	5.587	2.036
	PmB MM+G vs. Blank	13392	960.4	12432	2815	3	3	6.246	2.001
	No treat MM vs. PmB MM	1059	2223	-1164	295.7	3	2	5.566	1.468
	No treat MM vs. Blank	1059	960.4	99.05	133.6	3	3	1.048	2.408
	PmB MM vs. Blank	2223	960.4	1263	270	2	3	6.614	1.047
	Row 5
	No treat MM+G vs. PmB MM+G	1229	43616	-42387	12841	3	3	4.668	2
	No treat MM+G vs. No treat MM	1229	1068	161.2	154.5	3	3	1.476	2.856
	No treat MM+G vs. PmB MM	1229	2615	-1386	505.5	3	2	3.876	1.035
	No treat MM+G vs. Blank	1229	961.3	267.7	73.05	3	3	5.182	2.836
	PmB MM+G vs. No treat MM	43616	1068	42548	12842	3	3	4.686	2
	PmB MM+G vs. PmB MM	43616	2615	41001	12851	3	2	4.512	2.006
	PmB MM+G vs. Blank	43616	961.3	42654	12841	3	3	4.698	2
	No treat MM vs. PmB MM	1068	2615	-1547	520.2	3	2	4.205	1.158
	No treat MM vs. Blank	1068	961.3	106.5	143	3	3	1.054	2.196
	PmB MM vs. Blank	2615	961.3	1653	502.1	2	3	4.657	1.008
	Row 6
	No treat MM+G vs. PmB MM+G	1302	69927	-68624	16376	3	3	5.926	2
	No treat MM+G vs. No treat MM	1302	1069	233.7	179	3	3	1.847	3.207
	No treat MM+G vs. PmB MM	1302	3146	-1843	618.1	3	2	4.218	1.043
	No treat MM+G vs. Blank	1302	976.8	325.7	95.14	3	3	4.841	2.49
	PmB MM+G vs. No treat MM	69927	1069	68858	16377	3	3	5.946	2
	PmB MM+G vs. PmB MM	69927	3146	66781	16387	3	2	5.763	2.006
	PmB MM+G vs. Blank	69927	976.8	68950	16376	3	3	5.954	2
	No treat MM vs. PmB MM	1069	3146	-2077	630.8	3	2	4.657	1.13
	No treat MM vs. Blank	1069	976.8	92	158	3	3	0.8233	2.167
	PmB MM vs. Blank	3146	976.8	2169	612.3	2	3	5.01	1.005
	Row 7
	No treat MM+G vs. PmB MM+G	1366	88414	-87049	15006	3	3	8.204	2
	No treat MM+G vs. No treat MM	1366	1110	256.2	206.7	3	3	1.752	3.141
	No treat MM+G vs. PmB MM	1366	3905	-2539	747.7	3	2	4.803	1.037
	No treat MM+G vs. Blank	1366	966.1	399.7	106.7	3	3	5.297	2.463
	PmB MM+G vs. No treat MM	88414	1110	87305	15007	3	3	8.227	2.001
	PmB MM+G vs. PmB MM	88414	3905	84510	15024	3	2	7.955	2.01
	PmB MM+G vs. Blank	88414	966.1	87448	15006	3	3	8.241	2
	No treat MM vs. PmB MM	1110	3905	-2795	762.5	3	2	5.184	1.12
	No treat MM vs. Blank	1110	966.1	143.6	183.7	3	3	1.105	2.147
	PmB MM vs. Blank	3905	966.1	2939	741.6	2	3	5.604	1.004
	Row 8
	No treat MM+G vs. PmB MM+G	1444	95250	-93806	6974	3	3	19.02	2.001
	No treat MM+G vs. No treat MM	1444	1147	297.2	231.5	3	3	1.816	3.074
	No treat MM+G vs. PmB MM	1444	3869	-2426	662.5	3	2	5.177	1.057
	No treat MM+G vs. Blank	1444	994.8	449.1	119.1	3	3	5.332	2.674
	PmB MM+G vs. No treat MM	95250	1147	94103	6976	3	3	19.08	2.003
	PmB MM+G vs. PmB MM	95250	3869	91380	7004	3	2	18.45	2.035
	PmB MM+G vs. Blank	95250	994.8	94255	6973	3	3	19.12	2
	No treat MM vs. PmB MM	1147	3869	-2723	684.4	3	2	5.626	1.198
	No treat MM vs. Blank	1147	994.8	151.9	208.8	3	3	1.029	2.202
	PmB MM vs. Blank	3869	994.8	2875	655	2	3	6.207	1.01
	Row 9
	No treat MM+G vs. PmB MM+G	1533	118445	-116912	12287	3	3	13.46	2.001
	No treat MM+G vs. No treat MM	1533	1155	378.6	252.6	3	3	2.119	3.743
	No treat MM+G vs. PmB MM	1533	5128	-3595	976.8	3	2	5.205	1.051
	No treat MM+G vs. Blank	1533	976.9	556.2	156.4	3	3	5.028	2.158
	PmB MM+G vs. No treat MM	118445	1155	117290	12287	3	3	13.5	2.001
	PmB MM+G vs. PmB MM	118445	5128	113317	12324	3	2	13	2.025
	PmB MM+G vs. Blank	118445	976.9	117468	12286	3	3	13.52	2
	No treat MM vs. PmB MM	1155	5128	-3974	985.3	3	2	5.703	1.087
	No treat MM vs. Blank	1155	976.9	177.6	203	3	3	1.237	2.092
	PmB MM vs. Blank	5128	976.9	4151	965.1	2	3	6.083	1.002
