# Supplementary material for: Polymyxin B lethality requires energy-dependent outer membrane disruption
Source: Nat Microbiol. 2025 Sep 29;10(11):2919–33. doi: 10.1038/s41564-025-02133-1 (PMC12578643; doi:10.1038/s41564-025-02133-1)
Supplement: Supplementary file 20 — Statistical source data. [file 41564_2025_2133_MOESM20_ESM.xlsx]

## Sheet: Extended Data Figure 5 C
		Protrusion height (nm)
		Exp 1	Exp 2	Exp 3	Exp 1	Exp 2	Exp 3	Exp 1	Exp 2	Exp 3	Exp 1	Exp 2	Exp 3
	Time (minutes)	Exponential PmB with glucose			Exponential PmB without glucose			Stationary PmB with glucose			Stationary PmB without glucose
	0	5.23	8.87	3.139	1.672	7.63	6.6	2.462	5.221	5.094	6.14	2.662	3.205
	15	26.8	23.66	28.12	23.44	31.97	27.59	3.545	7.81	21.94	7.88	5.566	3.387
	30	27.32	25.02	25.23	28.34	30	27.24	4.371	12.86	21.54	9.5	7.93	13
	60	30.34	24.5	25.38	32.77	27.1	37.71	13.91	12.72	22.53	8.56	8.48	2.834
	90	42.34	24.21	30.86	38.16	35.6	33.37	15.12	23.21	21.92	14.16	9.5	3.919
		Mean roughness (nm)
		Exp 1	Exp 2	Exp 3	Exp 1	Exp 2	Exp 3	Exp 1	Exp 2	Exp 3	Exp 1	Exp 2	Exp 3
	Time (minutes)	Exponential PmB with glucose			Exponential PmB without glucose			Stationary PmB with glucose			Stationary PmB without glucose
	0	0.56	0.42	0.349	0.593	0.95	0.74	0.375	0.592	0.509	0.69	0.417	0.321
	15	4.828	5	4.897	3.685	6.17	5.2	0.502	0.884	3.515	0.879	0.766	0.377
	30	5.349	6.16	4.469	4.616	6.82	5.93	0.581	1.328	4.022	0.508	0.983	0.361
	60	6.44	5.55	4.779	5.825	7.7	6.11	1.114	3.044	4.616	0.643	0.959	0.35
	90	8.74	4.86	5.56	8.089	6.65	6.87	1.275	3.953	4.8	0.757	1.817	0.37
