# Supplementary material for: Polymyxin B lethality requires energy-dependent outer membrane disruption
Source: Nat Microbiol. 2025 Sep 29;10(11):2919–33. doi: 10.1038/s41564-025-02133-1 (PMC12578643; doi:10.1038/s41564-025-02133-1)
Supplement: Supplementary file 21 — Statistical source data. [file 41564_2025_2133_MOESM21_ESM.xlsx]

## Sheet: Extended Data Figure 6 B
		Relative LPS abundance (fold change)
	Replicates	No treat with glucose 0 min	PmB with glucose 0 min	No treat with glucose 15 min	PmB with glucose 15 min	No treat with glucose 30 min	PmB with glucose 30 min
	Exp 1	2.20889	2.21671	2.2215	0.383824	1.6031	0.592846
	Exp 2	1.42426	1.17427	1.54411	0.275953	1.19871	0.453521
	Exp 3	1.6694	1.41559	1.76855	0.288006	1.2993	0.460075
	Exp 4	1.55663	1.74137	1.75263	0.335643	1.43806	0.526934
		Number of families	1
		Number of comparisons per family	15
		Alpha	0.05
		Tukey's multiple comparisons test	Mean Diff.	95.00% CI of diff.	Below threshold?	Summary	Adjusted P Value
		No treat MM+G 0 min vs. PmB MM+G 0 min	0.07781	-0.5314 to 0.6870	No	ns	0.9983	A-B
		No treat MM+G 0 min vs. No treat MM+G 15 min	-0.1069	-0.7161 to 0.5023	No	ns	0.9926	A-C
		No treat MM+G 0 min vs. PmB MM+G 15 min	1.394	0.7848 to 2.003	Yes	****	<0.0001	A-D
		No treat MM+G 0 min vs. No treat MM+G 30 min	0.33	-0.2792 to 0.9392	No	ns	0.5359	A-E
		No treat MM+G 0 min vs. PmB MM+G 30 min	1.206	0.5973 to 1.816	Yes	****	<0.0001	A-F
		PmB MM+G 0 min vs. No treat MM+G 15 min	-0.1847	-0.7939 to 0.4245	No	ns	0.9236	B-C
		PmB MM+G 0 min vs. PmB MM+G 15 min	1.316	0.7069 to 1.925	Yes	****	<0.0001	B-D
		PmB MM+G 0 min vs. No treat MM+G 30 min	0.2522	-0.3570 to 0.8614	No	ns	0.773	B-E
		PmB MM+G 0 min vs. PmB MM+G 30 min	1.129	0.5195 to 1.738	Yes	***	0.0002	B-F
		No treat MM+G 15 min vs. PmB MM+G 15 min	1.501	0.8917 to 2.110	Yes	****	<0.0001	C-D
		No treat MM+G 15 min vs. No treat MM+G 30 min	0.4369	-0.1723 to 1.046	No	ns	0.2522	C-E
		No treat MM+G 15 min vs. PmB MM+G 30 min	1.313	0.7042 to 1.923	Yes	****	<0.0001	C-F
		PmB MM+G 15 min vs. No treat MM+G 30 min	-1.064	-1.673 to -0.4548	Yes	***	0.0004	D-E
		PmB MM+G 15 min vs. PmB MM+G 30 min	-0.1875	-0.7967 to 0.4217	No	ns	0.9191	D-F
		No treat MM+G 30 min vs. PmB MM+G 30 min	0.8764	0.2673 to 1.486	Yes	**	0.0027	E-F
		Test details	Mean 1	Mean 2	Mean Diff.	SE of diff.	n1	n2	q	DF
		No treat MM+G 0 min vs. PmB MM+G 0 min	1.715	1.637	0.07781	0.1917	4	4	0.5741	18
		No treat MM+G 0 min vs. No treat MM+G 15 min	1.715	1.822	-0.1069	0.1917	4	4	0.7887	18
		No treat MM+G 0 min vs. PmB MM+G 15 min	1.715	0.3209	1.394	0.1917	4	4	10.28	18
		No treat MM+G 0 min vs. No treat MM+G 30 min	1.715	1.385	0.33	0.1917	4	4	2.435	18
		No treat MM+G 0 min vs. PmB MM+G 30 min	1.715	0.5083	1.206	0.1917	4	4	8.901	18
		PmB MM+G 0 min vs. No treat MM+G 15 min	1.637	1.822	-0.1847	0.1917	4	4	1.363	18
		PmB MM+G 0 min vs. PmB MM+G 15 min	1.637	0.3209	1.316	0.1917	4	4	9.71	18
		PmB MM+G 0 min vs. No treat MM+G 30 min	1.637	1.385	0.2522	0.1917	4	4	1.861	18
		PmB MM+G 0 min vs. PmB MM+G 30 min	1.637	0.5083	1.129	0.1917	4	4	8.327	18
		No treat MM+G 15 min vs. PmB MM+G 15 min	1.822	0.3209	1.501	0.1917	4	4	11.07	18
		No treat MM+G 15 min vs. No treat MM+G 30 min	1.822	1.385	0.4369	0.1917	4	4	3.223	18
		No treat MM+G 15 min vs. PmB MM+G 30 min	1.822	0.5083	1.313	0.1917	4	4	9.69	18
		PmB MM+G 15 min vs. No treat MM+G 30 min	0.3209	1.385	-1.064	0.1917	4	4	7.85	18
		PmB MM+G 15 min vs. PmB MM+G 30 min	0.3209	0.5083	-0.1875	0.1917	4	4	1.383	18
		No treat MM+G 30 min vs. PmB MM+G 30 min	1.385	0.5083	0.8764	0.1917	4	4	6.466	18
		Compact letter display

## Sheet: Extended Data Figure 6 D
		Relative LPS abundance (fold change)
	Replicate	No treat without glucose	PmB without glucose			Table Analyzed	MM no glucose (with cations)		Table Analyzed	MM + G (with cations)
	Exp 1	0.831532	0.790334
	Exp 2	1.22477	1.3419			Column B	PmB MM		Column B	PmB MM+G
	Exp 3	0.943697	0.794495			vs.	vs.		vs.	vs.
						Column A	No treat MM		Column A	No treat MM+G
						Unpaired t test			Unpaired t test
		Relative LPS abundance (fold change)				P value	0.9159		P value	0.019
	Replicate	No treat with glucose	PmB with glucose			P value summary	ns		P value summary	*
	Exp 1	0.862146	0.53773			Significantly different (P < 0.05)?	No		Significantly different (P < 0.05)?	Yes
	Exp 2	1.36405	0.720315			One- or two-tailed P value?	Two-tailed		One- or two-tailed P value?	Two-tailed
	Exp 3	0.773808	0.489974			t, df	t=0.1124, df=4		t, df	t=3.183, df=6
	Exp 4	1.07859	0.535739
						How big is the difference?			How big is the difference?
						Mean of column A	1		Mean of column A	1.02
						Mean of column B	0.9756		Mean of column B	0.5709
						Difference between means (B - A) ± SEM	-0.02442 ± 0.2173		Difference between means (B - A) ± SEM	-0.4487 ± 0.1410
						95% confidence interval	-0.6278 to 0.5790		95% confidence interval	-0.7937 to -0.1037
						R squared (eta squared)	0.003147		R squared (eta squared)	0.628
						F test to compare variances			F test to compare variances
						F, DFn, Dfd	2.453, 2, 2		F, DFn, Dfd	6.643, 3, 3
						P value	0.5793		P value	0.1542
						P value summary	ns		P value summary	ns
						Significantly different (P < 0.05)?	No		Significantly different (P < 0.05)?	No
						Data analyzed			Data analyzed
						Sample size, column A	3		Sample size, column A	4
						Sample size, column B	3		Sample size, column B	4
