# Supplementary material for: Polymyxin B lethality requires energy-dependent outer membrane disruption
Source: Nat Microbiol. 2025 Sep 29;10(11):2919–33. doi: 10.1038/s41564-025-02133-1 (PMC12578643; doi:10.1038/s41564-025-02133-1)
Supplement: Supplementary file 23 — Statistical source data. [file 41564_2025_2133_MOESM23_ESM.xlsx]

## Sheet: Extended Data Figure 7 A
		Log10 CFU/ml
		Exp 1	Exp 2	Exp 3	Exp 1	Exp 2	Exp 3	Exp 1	Exp 2	Exp 3	Exp 1	Exp 2	Exp 3	Exp 1	Exp 2	Exp 3	Exp 1	Exp 2	Exp 3	Exp 1	Exp 2	Exp 3	Exp 1	Exp 2	Exp 3	Exp 1	Exp 2	Exp 3
	Time (minutes)	No Sugar			Glucose			Rhamnose			Arabinose			Mannose			Galactose			Acetate			Succinate			Glycerol
	0	8.27875	8.41497	8.49136	8.23045	8.4624	8.39794	8.41497	8.30103	8.23045	8.17609	8.27875	8.27875	8.34242	8.41497	8.30103	8.11394	8.41497	8.39794	8.41497	8.43136	8.36173	8.30103	8.44716	8.4624	8.25527	8.39794	8.36173
	15	8.39794	8.36173	8.38021	8	7.69897	8.11394	8.36173	8.25527	8.4624	8.27875	8.23045	8.36173	7.83885	7.95424	7.5563	8.20412	8.27875	8.34242	8.11394	8.4624	8.14613	8.25527	8.32222	8.25527	8.23045	8.32222	8.38021
	30	8.32222	8.38021	8.43136	6.14613	5.14613	4.8451	8.11394	8.23045	7.77815	8.20412	8.11394	8	4.41497	4.64345	4.43136	7.64345	7.4624	8.27875	7.36173	6.57978	5.90309	6.30103	6.64345	6.04139	8.11394	6.90309	8.32222
	60	8.20412	8.14613	8.41497	4	3.90309	3.30103	7.57978	7.9345	7.6721	5.50515	6.20412	5.87506	2	3.8451	3.60206	3.69897	5.6902	5.34242	3.95424	5.5563	3.44716	3.60206	5.23045	3.69897	5.44716	5.90309	5.81291
	120	8.34242	8.32222	8.38021	2	2	1	4.39794	5.66276	5.34242	4	4.30103	4.25527	1	1	1	3	3.8451	3.69897	2.90309	2.60206	1	2	1	1	2.95424	4.11394	4.34242
	Within each row, compare columns (simple effects within rows)
	Number of families	5
	Number of comparisons per family	36
	Alpha	0.05
	Tukey's multiple comparisons test	Mean diff.	95.00% CI of diff.	Below threshold?	Summary	Adjusted P Value
	Row 1
	No Sugar vs. Glucose	0.03143	-0.4714 to 0.5343	No	ns	>0.9999
	No Sugar vs. Rhamnose	0.07955	-0.3675 to 0.5265	No	ns	0.9705
	No Sugar vs. Arabinose	0.1505	-0.2979 to 0.5988	No	ns	0.5696
	No Sugar vs. Mannose	0.04222	-0.4087 to 0.4931	No	ns	0.9977
	No Sugar vs. Galactose	0.08608	-0.6019 to 0.7740	No	ns	0.9923
	No Sugar vs. Acetate	-0.007659	-0.5135 to 0.4982	No	ns	>0.9999
	No Sugar vs. Succinate	-0.008499	-0.4509 to 0.4339	No	ns	>0.9999
	No Sugar vs. Glycerol	0.05672	-0.3791 to 0.4926	No	ns	0.9921
	Glucose vs. Rhamnose	0.04811	-0.4388 to 0.5351	No	ns	0.999
	Glucose vs. Arabinose	0.1191	-0.3913 to 0.6295	No	ns	0.7955
	Glucose vs. Mannose	0.01079	-0.5030 to 0.5246	No	ns	>0.9999
	Glucose vs. Galactose	0.05464	-0.6294 to 0.7387	No	ns	0.9997
	Glucose vs. Acetate	-0.03909	-0.6152 to 0.5370	No	ns	0.9984
	Glucose vs. Succinate	-0.03993	-0.5250 to 0.4451	No	ns	0.9997
	Glucose vs. Glycerol	0.02528	-0.4634 to 0.5139	No	ns	>0.9999
	Rhamnose vs. Arabinose	0.07095	-0.3079 to 0.4498	No	ns	0.939
	Rhamnose vs. Mannose	-0.03732	-0.4173 to 0.3427	No	ns	0.9981
	Rhamnose vs. Galactose	0.006532	-0.6974 to 0.7104	No	ns	>0.9999
	Rhamnose vs. Acetate	-0.0872	-0.5089 to 0.3345	No	ns	0.8064
	Rhamnose vs. Succinate	-0.08804	-0.4884 to 0.3123	No	ns	0.9252
	Rhamnose vs. Glycerol	-0.02283	-0.4027 to 0.3571	No	ns	>0.9999
	Arabinose vs. Mannose	-0.1083	-0.3650 to 0.1485	No	ns	0.4963
	Arabinose vs. Galactose	-0.06442	-0.8518 to 0.7230	No	ns	0.9964
	Arabinose vs. Acetate	-0.1582	-0.4003 to 0.08402	No	ns	0.1622
	Arabinose vs. Succinate	-0.159	-0.5201 to 0.2021	No	ns	0.4076
	Arabinose vs. Glycerol	-0.09378	-0.3965 to 0.2090	No	ns	0.7286
	Mannose vs. Galactose	0.04386	-0.7487 to 0.8364	No	ns	0.9997
	Mannose vs. Acetate	-0.04988	-0.2848 to 0.1850	No	ns	0.8966
	Mannose vs. Succinate	-0.05072	-0.4126 to 0.3112	No	ns	0.9859
	Mannose vs. Glycerol	0.0145	-0.2871 to 0.3161	No	ns	>0.9999
	Galactose vs. Acetate	-0.09374	-0.9586 to 0.7711	No	ns	0.9646
	Galactose vs. Succinate	-0.09458	-0.8051 to 0.6159	No	ns	0.9815
	Galactose vs. Glycerol	-0.02936	-0.7727 to 0.7140	No	ns	>0.9999
	Acetate vs. Succinate	-0.0008404	-0.3998 to 0.3981	No	ns	>0.9999
	Acetate vs. Glycerol	0.06437	-0.2524 to 0.3812	No	ns	0.8658
	Succinate vs. Glycerol	0.06522	-0.3012 to 0.4316	No	ns	0.9693
	Row 2
	No Sugar vs. Glucose	0.4423	-0.7274 to 1.612	No	ns	0.2958
	No Sugar vs. Rhamnose	0.02016	-0.5227 to 0.5630	No	ns	>0.9999
	No Sugar vs. Arabinose	0.08965	-0.2370 to 0.4163	No	ns	0.5483
	No Sugar vs. Mannose	0.5968	-0.5188 to 1.712	No	ns	0.1637
	No Sugar vs. Galactose	0.1049	-0.2384 to 0.4481	No	ns	0.47
	No Sugar vs. Acetate	0.1391	-0.9082 to 1.186	No	ns	0.8898
	No Sugar vs. Succinate	0.1024	-0.06467 to 0.2694	No	ns	0.167
	No Sugar vs. Glycerol	0.069	-0.3110 to 0.4490	No	ns	0.795
	Glucose vs. Rhamnose	-0.4222	-1.342 to 0.4973	No	ns	0.313
	Glucose vs. Arabinose	-0.3527	-1.380 to 0.6749	No	ns	0.4184
	Glucose vs. Mannose	0.1545	-0.7666 to 1.076	No	ns	0.9797
	Glucose vs. Galactose	-0.3375	-1.355 to 0.6805	No	ns	0.4478
	Glucose vs. Acetate	-0.3032	-1.203 to 0.5969	No	ns	0.6802
	Glucose vs. Succinate	-0.34	-1.460 to 0.7802	No	ns	0.4388
	Glucose vs. Glycerol	-0.3733	-1.370 to 0.6238	No	ns	0.3836
	Rhamnose vs. Arabinose	0.06949	-0.3516 to 0.4906	No	ns	0.9665
	Rhamnose vs. Mannose	0.5767	-0.2916 to 1.445	No	ns	0.143
	Rhamnose vs. Galactose	0.0847	-0.3350 to 0.5044	No	ns	0.9234
	Rhamnose vs. Acetate	0.119	-0.6865 to 0.9245	No	ns	0.9704
	Rhamnose vs. Succinate	0.08221	-0.3926 to 0.5570	No	ns	0.8826
	Rhamnose vs. Glycerol	0.04884	-0.3704 to 0.4681	No	ns	0.9965
	Arabinose vs. Mannose	0.5072	-0.4639 to 1.478	No	ns	0.2026
	Arabinose vs. Galactose	0.01521	-0.2827 to 0.3132	No	ns	>0.9999
	Arabinose vs. Acetate	0.04949	-0.8507 to 0.9497	No	ns	0.9997
	Arabinose vs. Succinate	0.01272	-0.2608 to 0.2863	No	ns	>0.9999
	Arabinose vs. Glycerol	-0.02065	-0.3356 to 0.2943	No	ns	>0.9999
	Mannose vs. Galactose	-0.492	-1.454 to 0.4697	No	ns	0.214
	Mannose vs. Acetate	-0.4577	-1.332 to 0.4164	No	ns	0.3219
	Mannose vs. Succinate	-0.4945	-1.559 to 0.5699	No	ns	0.2226
	Mannose vs. Glycerol	-0.5278	-1.469 to 0.4135	No	ns	0.1836
	Galactose vs. Acetate	0.03428	-0.8568 to 0.9253	No	ns	>0.9999
	Galactose vs. Succinate	-0.002489	-0.2898 to 0.2849	No	ns	>0.9999
	Galactose vs. Glycerol	-0.03586	-0.3551 to 0.2834	No	ns	0.9981
	Acetate vs. Succinate	-0.03676	-1.031 to 0.9571	No	ns	>0.9999
	Acetate vs. Glycerol	-0.07014	-0.9417 to 0.8014	No	ns	0.9976
	Succinate vs. Glycerol	-0.03337	-0.3527 to 0.2860	No	ns	0.9948
	Row 3
	No Sugar vs. Glucose	2.999	-0.7219 to 6.720	No	ns	0.076
	No Sugar vs. Rhamnose	0.3371	-0.8506 to 1.525	No	ns	0.5042
	No Sugar vs. Arabinose	0.2719	-0.1567 to 0.7005	No	ns	0.1634
	No Sugar vs. Mannose	3.881	3.318 to 4.445	Yes	****	<0.0001
	No Sugar vs. Galactose	0.5831	-1.719 to 2.885	No	ns	0.5354
	No Sugar vs. Acetate	1.763	-2.231 to 5.757	No	ns	0.2282
	No Sugar vs. Succinate	2.049	0.4720 to 3.627	Yes	*	0.0291
	No Sugar vs. Glycerol	0.5982	-3.599 to 4.795	No	ns	0.8581
	Glucose vs. Rhamnose	-2.662	-5.846 to 0.5224	No	ns	0.0755
	Glucose vs. Arabinose	-2.727	-6.344 to 0.8901	No	ns	0.0876
	Glucose vs. Mannose	0.8825	-2.662 to 4.427	No	ns	0.5698
	Glucose vs. Galactose	-2.416	-5.190 to 0.3587	No	ns	0.075
	Glucose vs. Acetate	-1.236	-4.342 to 1.871	No	ns	0.5446
	Glucose vs. Succinate	-0.9495	-3.935 to 2.036	No	ns	0.5479
	Glucose vs. Glycerol	-2.401	-5.607 to 0.8056	No	ns	0.1249
	Rhamnose vs. Arabinose	-0.06517	-1.099 to 0.9690	No	ns	0.9997
	Rhamnose vs. Mannose	3.544	2.564 to 4.525	Yes	**	0.0013
	Rhamnose vs. Galactose	0.246	-1.541 to 2.032	No	ns	0.9802
	Rhamnose vs. Acetate	1.426	-2.043 to 4.895	No	ns	0.3155
	Rhamnose vs. Succinate	1.712	0.4840 to 2.940	Yes	*	0.0163
	Rhamnose vs. Glycerol	0.2611	-3.420 to 3.942	No	ns	0.9979
	Arabinose vs. Mannose	3.609	3.089 to 4.130	Yes	****	<0.0001
	Arabinose vs. Galactose	0.3112	-1.848 to 2.471	No	ns	0.8989
	Arabinose vs. Acetate	1.491	-2.405 to 5.387	No	ns	0.2988
	Arabinose vs. Succinate	1.777	0.3596 to 3.195	Yes	*	0.0295
	Arabinose vs. Glycerol	0.3263	-3.776 to 4.429	No	ns	0.9893
	Mannose vs. Galactose	-3.298	-5.371 to -1.225	Yes	*	0.0173
	Mannose vs. Acetate	-2.118	-5.944 to 1.708	No	ns	0.16
	Mannose vs. Succinate	-1.832	-3.173 to -0.4912	Yes	*	0.0226
	Mannose vs. Glycerol	-3.283	-7.319 to 0.7522	No	ns	0.0757
	Galactose vs. Acetate	1.18	-1.823 to 4.183	No	ns	0.465
	Galactose vs. Succinate	1.466	-0.2681 to 3.201	No	ns	0.0834
	Galactose vs. Glycerol	0.01512	-3.165 to 3.195	No	ns	>0.9999
	Acetate vs. Succinate	0.2862	-2.972 to 3.544	No	ns	0.9965
	Acetate vs. Glycerol	-1.165	-4.454 to 2.124	No	ns	0.6435
	Succinate vs. Glycerol	-1.451	-4.915 to 2.013	No	ns	0.3332
	Row 4
	No Sugar vs. Glucose	4.52	2.785 to 6.256	Yes	**	0.0048
	No Sugar vs. Rhamnose	0.5263	-0.2212 to 1.274	No	ns	0.1446
	No Sugar vs. Arabinose	2.394	0.8237 to 3.964	Yes	*	0.0173
	No Sugar vs. Mannose	5.106	-0.2418 to 10.45	No	ns	0.0548
	No Sugar vs. Galactose	3.345	-2.351 to 9.040	No	ns	0.1403
	No Sugar vs. Acetate	3.936	-1.971 to 9.843	No	ns	0.1105
	No Sugar vs. Succinate	4.078	-0.7615 to 8.917	No	ns	0.0704
	No Sugar vs. Glycerol	2.534	1.540 to 3.528	Yes	**	0.0027
	Glucose vs. Rhamnose	-3.994	-5.616 to -2.372	Yes	**	0.0039
	Glucose vs. Arabinose	-2.127	-3.732 to -0.5215	Yes	*	0.0187
	Glucose vs. Mannose	0.5857	-3.996 to 5.167	No	ns	0.9664
	Glucose vs. Galactose	-1.176	-6.109 to 3.757	No	ns	0.6973
	Glucose vs. Acetate	-0.5845	-5.734 to 4.565	No	ns	0.9771
	Glucose vs. Succinate	-0.4425	-4.518 to 3.633	No	ns	0.9881
	Glucose vs. Glycerol	-1.986	-3.527 to -0.4459	Yes	*	0.0229
	Rhamnose vs. Arabinose	1.867	0.3977 to 3.337	Yes	*	0.0256
	Rhamnose vs. Mannose	4.58	-0.6482 to 9.808	No	ns	0.0655
	Rhamnose vs. Galactose	2.818	-2.762 to 8.398	No	ns	0.1893
	Rhamnose vs. Acetate	3.41	-2.385 to 9.204	No	ns	0.1421
	Rhamnose vs. Succinate	3.552	-1.161 to 8.264	No	ns	0.0891
	Rhamnose vs. Glycerol	2.008	1.028 to 2.988	Yes	**	0.0042
	Arabinose vs. Mannose	2.712	-1.961 to 7.386	No	ns	0.1676
	Arabinose vs. Galactose	0.9509	-4.078 to 5.979	No	ns	0.8199
	Arabinose vs. Acetate	1.542	-3.704 to 6.789	No	ns	0.527
	Arabinose vs. Succinate	1.684	-2.476 to 5.845	No	ns	0.349
	Arabinose vs. Glycerol	0.1404	-1.275 to 1.555	No	ns	0.9986
	Mannose vs. Galactose	-1.761	-6.306 to 2.783	No	ns	0.5673
	Mannose vs. Acetate	-1.17	-5.814 to 3.473	No	ns	0.8693
	Mannose vs. Succinate	-1.028	-5.257 to 3.201	No	ns	0.8858
	Mannose vs. Glycerol	-2.572	-7.614 to 2.470	No	ns	0.1958
	Galactose vs. Acetate	0.5913	-4.162 to 5.345	No	ns	0.9965
	Galactose vs. Succinate	0.7334	-3.673 to 5.140	No	ns	0.979
	Galactose vs. Glycerol	-0.8105	-6.209 to 4.588	No	ns	0.8793
	Acetate vs. Succinate	0.1421	-4.383 to 4.667	No	ns	>0.9999
	Acetate vs. Glycerol	-1.402	-7.018 to 4.214	No	ns	0.5837
	Succinate vs. Glycerol	-1.544	-6.064 to 2.977	No	ns	0.4003
	Row 5
	No Sugar vs. Glucose	6.682	3.505 to 9.858	Yes	*	0.0123
	No Sugar vs. Rhamnose	3.214	-0.4078 to 6.836	No	ns	0.063
	No Sugar vs. Arabinose	4.163	3.316 to 5.010	Yes	***	0.0003
	No Sugar vs. Mannose	7.348	7.186 to 7.511	Yes	****	<0.0001
	No Sugar vs. Galactose	4.834	2.356 to 7.311	Yes	*	0.0136
	No Sugar vs. Acetate	6.18	0.5332 to 11.83	Yes	*	0.042
	No Sugar vs. Succinate	7.015	3.839 to 10.19	Yes	*	0.0116
	No Sugar vs. Glycerol	4.545	0.4418 to 8.648	Yes	*	0.041
	Glucose vs. Rhamnose	-3.468	-6.209 to -0.7266	Yes	*	0.0222
	Glucose vs. Arabinose	-2.519	-5.343 to 0.3053	No	ns	0.0642
	Glucose vs. Mannose	0.6667	-2.525 to 3.859	No	ns	0.639
	Glucose vs. Galactose	-1.848	-4.198 to 0.5018	No	ns	0.1056
	Glucose vs. Acetate	-0.5017	-4.740 to 3.736	No	ns	0.992
	Glucose vs. Succinate	0.3333	-2.201 to 2.867	No	ns	0.995
	Glucose vs. Glycerol	-2.137	-5.163 to 0.8895	No	ns	0.1438
	Rhamnose vs. Arabinose	0.9489	-2.345 to 4.243	No	ns	0.5014
	Rhamnose vs. Mannose	4.134	0.4990 to 7.770	Yes	*	0.0389
	Rhamnose vs. Galactose	1.62	-1.042 to 4.281	No	ns	0.2037
	Rhamnose vs. Acetate	2.966	-1.192 to 7.124	No	ns	0.1313
	Rhamnose vs. Succinate	3.801	1.060 to 6.542	Yes	*	0.016
	Rhamnose vs. Glycerol	1.331	-1.778 to 4.439	No	ns	0.4779
	Arabinose vs. Mannose	3.185	2.289 to 4.082	Yes	**	0.0033
	Arabinose vs. Galactose	0.6707	-1.420 to 2.761	No	ns	0.4904
	Arabinose vs. Acetate	2.017	-3.392 to 7.426	No	ns	0.3158
	Arabinose vs. Succinate	2.852	0.02807 to 5.676	Yes	*	0.0489
	Arabinose vs. Glycerol	0.3819	-3.418 to 4.182	No	ns	0.9754
	Mannose vs. Galactose	-2.515	-5.012 to -0.01757	Yes	*	0.0493
	Mannose vs. Acetate	-1.168	-6.824 to 4.487	No	ns	0.646
	Mannose vs. Succinate	-0.3333	-3.525 to 2.859	No	ns	0.9512
	Mannose vs. Glycerol	-2.804	-6.919 to 1.311	No	ns	0.1037
	Galactose vs. Acetate	1.346	-3.143 to 5.835	No	ns	0.5903
	Galactose vs. Succinate	2.181	-0.1685 to 4.531	No	ns	0.0635
	Galactose vs. Glycerol	-0.2888	-3.335 to 2.758	No	ns	0.9984
	Acetate vs. Succinate	0.835	-3.403 to 5.073	No	ns	0.9056
	Acetate vs. Glycerol	-1.635	-5.775 to 2.505	No	ns	0.5143
	Succinate vs. Glycerol	-2.47	-5.497 to 0.5562	No	ns	0.0943
	Test details	Mean 1	Mean 2	Mean diff.	SE of diff.	N1	N2	q	DF
	Row 1
	No Sugar vs. Glucose	8.395	8.364	0.03143	0.09298	3	3	0.4781	3.956
	No Sugar vs. Rhamnose	8.395	8.315	0.07955	0.08219	3	3	1.369	3.918
	No Sugar vs. Arabinose	8.395	8.245	0.1505	0.07097	3	3	2.999	3.11
	No Sugar vs. Mannose	8.395	8.353	0.04222	0.07053	3	3	0.8465	3.06
	No Sugar vs. Galactose	8.395	8.309	0.08608	0.1157	3	3	1.052	3.393
	No Sugar vs. Acetate	8.395	8.403	-0.007659	0.06564	3	3	0.165	2.451
	No Sugar vs. Succinate	8.395	8.404	-0.008499	0.0807	3	3	0.1489	3.864
	No Sugar vs. Glycerol	8.395	8.338	0.05672	0.0755	3	3	1.062	3.548
	Glucose vs. Rhamnose	8.364	8.315	0.04811	0.08757	3	3	0.777	3.771
	Glucose vs. Arabinose	8.364	8.245	0.1191	0.07713	3	3	2.183	2.925
	Glucose vs. Mannose	8.364	8.353	0.01079	0.07673	3	3	0.1988	2.881
	Glucose vs. Galactose	8.364	8.309	0.05464	0.1196	3	3	0.646	3.603
	Glucose vs. Acetate	8.364	8.403	-0.03909	0.07225	3	3	0.7652	2.367
	Glucose vs. Succinate	8.364	8.404	-0.03993	0.08616	3	3	0.6554	3.695
	Glucose vs. Glycerol	8.364	8.338	0.02528	0.08131	3	3	0.4397	3.338
	Rhamnose vs. Arabinose	8.315	8.245	0.07095	0.06372	3	3	1.575	3.392
	Rhamnose vs. Mannose	8.315	8.353	-0.03732	0.06323	3	3	0.8348	3.338
	Rhamnose vs. Galactose	8.315	8.309	0.006532	0.1114	3	3	0.08288	3.111
	Rhamnose vs. Acetate	8.315	8.403	-0.0872	0.05772	3	3	2.137	2.598
	Rhamnose vs. Succinate	8.315	8.404	-0.08804	0.0744	3	3	1.674	3.992
	Rhamnose vs. Glycerol	8.315	8.338	-0.02283	0.06872	3	3	0.4698	3.809
	Arabinose vs. Mannose	8.245	8.353	-0.1083	0.04775	3	3	3.207	3.997
	Arabinose vs. Galactose	8.245	8.309	-0.06442	0.1035	3	3	0.8806	2.484
	Arabinose vs. Acetate	8.245	8.403	-0.1582	0.04016	3	3	5.569	3.321
	Arabinose vs. Succinate	8.245	8.404	-0.159	0.06178	3	3	3.64	3.48
	Arabinose vs. Glycerol	8.245	8.338	-0.09378	0.05481	3	3	2.42	3.815
	Mannose vs. Galactose	8.353	8.309	0.04386	0.1032	3	3	0.6013	2.459
	Mannose vs. Acetate	8.353	8.403	-0.04988	0.03938	3	3	1.791	3.375
	Mannose vs. Succinate	8.353	8.404	-0.05072	0.06128	3	3	1.171	3.426
	Mannose vs. Glycerol	8.353	8.338	0.0145	0.05424	3	3	0.3779	3.771
	Galactose vs. Acetate	8.309	8.403	-0.09374	0.09987	3	3	1.327	2.185
	Galactose vs. Succinate	8.309	8.404	-0.09458	0.1104	3	3	1.212	3.031
	Galactose vs. Glycerol	8.309	8.338	-0.02936	0.1066	3	3	0.3895	2.742
	Acetate vs. Succinate	8.403	8.404	-0.0008404	0.05557	3	3	0.02139	2.65
	Acetate vs. Glycerol	8.403	8.338	0.06437	0.0477	3	3	1.909	2.911
	Succinate vs. Glycerol	8.404	8.338	0.06522	0.06693	3	3	1.378	3.873
	Row 2
	No Sugar vs. Glucose	8.38	7.938	0.4423	0.1242	3	3	5.036	2.029
	No Sugar vs. Rhamnose	8.38	8.36	0.02016	0.06071	3	3	0.4696	2.122
	No Sugar vs. Arabinose	8.38	8.29	0.08965	0.03973	3	3	3.191	2.296
	No Sugar vs. Mannose	8.38	7.783	0.5968	0.1187	3	3	7.113	2.031
	No Sugar vs. Galactose	8.38	8.275	0.1049	0.04131	3	3	3.59	2.272
	No Sugar vs. Acetate	8.38	8.241	0.1391	0.1117	3	3	1.762	2.035
	No Sugar vs. Succinate	8.38	8.278	0.1024	0.02464	3	3	5.875	2.838
	No Sugar vs. Glycerol	8.38	8.311	0.069	0.04483	3	3	2.177	2.229
	Glucose vs. Rhamnose	7.938	8.36	-0.4222	0.1375	3	3	4.343	2.885
	Glucose vs. Arabinose	7.938	8.29	-0.3527	0.1296	3	3	3.849	2.38
	Glucose vs. Mannose	7.938	7.783	0.1545	0.1712	3	3	1.277	3.992
	Glucose vs. Galactose	7.938	8.275	-0.3375	0.1301	3	3	3.669	2.413
	Glucose vs. Acetate	7.938	8.241	-0.3032	0.1664	3	3	2.577	3.955
	Glucose vs. Succinate	7.938	8.278	-0.34	0.1258	3	3	3.822	2.13
	Glucose vs. Glycerol	7.938	8.311	-0.3733	0.1312	3	3	4.023	2.489
	Rhamnose vs. Arabinose	8.36	8.29	0.06949	0.07103	3	3	1.383	3.406
	Rhamnose vs. Mannose	8.36	7.783	0.5767	0.1325	3	3	6.156	2.961
	Rhamnose vs. Galactose	8.36	8.275	0.0847	0.07193	3	3	1.665	3.49
	Rhamnose vs. Acetate	8.36	8.241	0.119	0.1262	3	3	1.333	3.068
	Rhamnose vs. Succinate	8.36	8.278	0.08221	0.06383	3	3	1.822	2.546
	Rhamnose vs. Glycerol	8.36	8.311	0.04884	0.07401	3	3	0.9333	3.658
	Arabinose vs. Mannose	8.29	7.783	0.5072	0.1243	3	3	5.772	2.416
	Arabinose vs. Galactose	8.29	8.275	0.01521	0.05538	3	3	0.3884	3.993
	Arabinose vs. Acetate	8.29	8.241	0.04949	0.1176	3	3	0.5951	2.469
	Arabinose vs. Succinate	8.29	8.278	0.01272	0.04436	3	3	0.4056	3.216
	Arabinose vs. Glycerol	8.29	8.311	-0.02065	0.05805	3	3	0.503	3.936
	Mannose vs. Galactose	7.783	8.275	-0.492	0.1248	3	3	5.576	2.451
	Mannose vs. Acetate	7.783	8.241	-0.4577	0.1623	3	3	3.989	3.985
	Mannose vs. Succinate	7.783	8.278	-0.4945	0.1203	3	3	5.813	2.142
	Mannose vs. Glycerol	7.783	8.311	-0.5278	0.126	3	3	5.925	2.534
	Galactose vs. Acetate	8.275	8.241	0.03428	0.1181	3	3	0.4103	2.508
	Galactose vs. Succinate	8.275	8.278	-0.002489	0.04577	3	3	0.07691	3.137
	Galactose vs. Glycerol	8.275	8.311	-0.03586	0.05914	3	3	0.8575	3.97
	Acetate vs. Succinate	8.241	8.278	-0.03676	0.1134	3	3	0.4585	2.161
	Acetate vs. Glycerol	8.241	8.311	-0.07014	0.1194	3	3	0.8306	2.601
	Succinate vs. Glycerol	8.278	8.311	-0.03337	0.04898	3	3	0.9636	2.981
	Row 3
	No Sugar vs. Glucose	8.378	5.379	2.999	0.3945	3	3	10.75	2.026
	No Sugar vs. Rhamnose	8.378	8.041	0.3371	0.1392	3	3	3.425	2.216
	No Sugar vs. Arabinose	8.378	8.106	0.2719	0.06695	3	3	5.744	3.054
	No Sugar vs. Mannose	8.378	4.497	3.881	0.08005	3	3	68.57	2.71
	No Sugar vs. Galactose	8.378	7.795	0.5831	0.2495	3	3	3.305	2.065
	No Sugar vs. Acetate	8.378	6.615	1.763	0.4226	3	3	5.9	2.022
	No Sugar vs. Succinate	8.378	6.329	2.049	0.1772	3	3	16.36	2.131
	No Sugar vs. Glycerol	8.378	7.78	0.5982	0.4436	3	3	1.907	2.02
	Glucose vs. Rhamnose	5.379	8.041	-2.662	0.4159	3	3	9.05	2.469
	Glucose vs. Arabinose	5.379	8.106	-2.727	0.3976	3	3	9.698	2.09
	Glucose vs. Mannose	5.379	4.497	0.8825	0.4001	3	3	3.12	2.14
	Glucose vs. Galactose	5.379	7.795	-2.416	0.4646	3	3	7.353	3.37
	Glucose vs. Acetate	5.379	6.615	-1.236	0.5764	3	3	3.032	3.981
	Glucose vs. Succinate	5.379	6.329	-0.9495	0.4301	3	3	3.122	2.757
	Glucose vs. Glycerol	5.379	7.78	-2.401	0.5919	3	3	5.736	3.946
	Rhamnose vs. Arabinose	8.041	8.106	-0.06517	0.1479	3	3	0.6232	2.733
	Rhamnose vs. Mannose	8.041	4.497	3.544	0.1543	3	3	32.49	3.084
	Rhamnose vs. Galactose	8.041	7.795	0.246	0.2822	3	3	1.233	3.101
	Rhamnose vs. Acetate	8.041	6.615	1.426	0.4427	3	3	4.555	2.41
	Rhamnose vs. Succinate	8.041	6.329	1.712	0.2209	3	3	10.96	3.771
	Rhamnose vs. Glycerol	8.041	7.78	0.2611	0.4627	3	3	0.798	2.372
	Arabinose vs. Mannose	8.106	4.497	3.609	0.09435	3	3	54.1	3.821
	Arabinose vs. Galactose	8.106	7.795	0.3112	0.2545	3	3	1.729	2.227
	Arabinose vs. Acetate	8.106	6.615	1.491	0.4256	3	3	4.955	2.079
	Arabinose vs. Succinate	8.106	6.329	1.777	0.1841	3	3	13.66	2.453
	Arabinose vs. Glycerol	8.106	7.78	0.3263	0.4464	3	3	1.034	2.071
	Mannose vs. Galactose	4.497	7.795	-3.298	0.2582	3	3	18.06	2.351
	Mannose vs. Acetate	4.497	6.615	-2.118	0.4278	3	3	7.002	2.122
	Mannose vs. Succinate	4.497	6.329	-1.832	0.1892	3	3	13.69	2.691
	Mannose vs. Glycerol	4.497	7.78	-3.283	0.4485	3	3	10.35	2.111
	Galactose vs. Acetate	7.795	6.615	1.18	0.4888	3	3	3.414	3.233
	Galactose vs. Succinate	7.795	6.329	1.466	0.3028	3	3	6.849	3.593
	Galactose vs. Glycerol	7.795	7.78	0.01512	0.507	3	3	0.04217	3.14
	Acetate vs. Succinate	6.615	6.329	0.2862	0.4561	3	3	0.8876	2.665
	Acetate vs. Glycerol	6.615	7.78	-1.165	0.611	3	3	2.696	3.991
	Succinate vs. Glycerol	6.329	7.78	-1.451	0.4755	3	3	4.315	2.607
	Row 4
	No Sugar vs. Glucose	8.255	3.735	4.52	0.2334	3	3	27.39	2.548
	No Sugar vs. Rhamnose	8.255	7.729	0.5263	0.134	3	3	5.553	3.752
	No Sugar vs. Arabinose	8.255	5.861	2.394	0.2178	3	3	15.54	2.638
	No Sugar vs. Mannose	8.255	3.149	5.106	0.5845	3	3	12.35	2.08
	No Sugar vs. Galactose	8.255	4.911	3.345	0.6195	3	3	7.636	2.071
	No Sugar vs. Acetate	8.255	4.319	3.936	0.6408	3	3	8.686	2.066
	No Sugar vs. Succinate	8.255	4.177	4.078	0.5337	3	3	10.81	2.096
	No Sugar vs. Glycerol	8.255	5.721	2.534	0.1616	3	3	22.18	3.229
	Glucose vs. Rhamnose	3.735	7.729	-3.994	0.2431	3	3	23.24	2.895
	Glucose vs. Arabinose	3.735	5.861	-2.127	0.2976	3	3	10.11	3.975
	Glucose vs. Mannose	3.735	3.149	0.5857	0.6187	3	3	1.339	2.559
	Glucose vs. Galactose	3.735	4.911	-1.176	0.6518	3	3	2.551	2.499
	Glucose vs. Acetate	3.735	4.319	-0.5845	0.6722	3	3	1.23	2.467
	Glucose vs. Succinate	3.735	4.177	-0.4425	0.5709	3	3	1.096	2.668
	Glucose vs. Glycerol	3.735	5.721	-1.986	0.2593	3	3	10.83	3.395
	Rhamnose vs. Arabinose	7.729	5.861	1.867	0.2281	3	3	11.58	3.029
	Rhamnose vs. Mannose	7.729	3.149	4.58	0.5885	3	3	11.01	2.135
	Rhamnose vs. Galactose	7.729	4.911	2.818	0.6232	3	3	6.396	2.12
	Rhamnose vs. Acetate	7.729	4.319	3.41	0.6444	3	3	7.482	2.112
	Rhamnose vs. Succinate	7.729	4.177	3.552	0.538	3	3	9.336	2.162
	Rhamnose vs. Glycerol	7.729	5.721	2.008	0.1753	3	3	16.2	3.737
	Arabinose vs. Mannose	5.861	3.149	2.712	0.613	3	3	6.258	2.48
	Arabinose vs. Galactose	5.861	4.911	0.9509	0.6464	3	3	2.081	2.427
	Arabinose vs. Acetate	5.861	4.319	1.542	0.6669	3	3	3.27	2.399
	Arabinose vs. Succinate	5.861	4.177	1.684	0.5647	3	3	4.218	2.574
	Arabinose vs. Glycerol	5.861	5.721	0.1404	0.2453	3	3	0.8092	3.554
	Mannose vs. Galactose	3.149	4.911	-1.761	0.8438	3	3	2.952	3.986
	Mannose vs. Acetate	3.149	4.319	-1.17	0.8597	3	3	1.925	3.965
	Mannose vs. Succinate	3.149	4.177	-1.028	0.783	3	3	1.857	3.966
	Mannose vs. Glycerol	3.149	5.721	-2.572	0.5953	3	3	6.11	2.231
	Galactose vs. Acetate	4.911	4.319	0.5913	0.8838	3	3	0.9462	3.995
	Galactose vs. Succinate	4.911	4.177	0.7334	0.8094	3	3	1.281	3.911
	Galactose vs. Glycerol	4.911	5.721	-0.8105	0.6297	3	3	1.82	2.206
	Acetate vs. Succinate	4.319	4.177	0.1421	0.8259	3	3	0.2433	3.868
	Acetate vs. Glycerol	4.319	5.721	-1.402	0.6507	3	3	3.047	2.192
	Succinate vs. Glycerol	4.177	5.721	-1.544	0.5455	3	3	4.003	2.278
	Row 5
	No Sugar vs. Glucose	8.348	1.667	6.682	0.3338	3	3	28.31	2.01
	No Sugar vs. Rhamnose	8.348	5.134	3.214	0.38	3	3	11.96	2.008
	No Sugar vs. Arabinose	8.348	4.185	4.163	0.09518	3	3	61.85	2.132
	No Sugar vs. Mannose	8.348	1	7.348	0.017	3	3	611.5	2
	No Sugar vs. Galactose	8.348	3.515	4.834	0.2613	3	3	26.16	2.017
	No Sugar vs. Acetate	8.348	2.168	6.18	0.5909	3	3	14.79	2.003
	No Sugar vs. Succinate	8.348	1.333	7.015	0.3338	3	3	29.72	2.01
	No Sugar vs. Glycerol	8.348	3.804	4.545	0.4301	3	3	14.94	2.006
	Glucose vs. Rhamnose	1.667	5.134	-3.468	0.5052	3	3	9.707	3.934
	Glucose vs. Arabinose	1.667	4.185	-2.519	0.3462	3	3	10.29	2.314
	Glucose vs. Mannose	1.667	1	0.6667	0.3333	3	3	2.828	2
	Glucose vs. Galactose	1.667	3.515	-1.848	0.4232	3	3	6.175	3.781
	Glucose vs. Acetate	1.667	2.168	-0.5017	0.6782	3	3	1.046	3.157
	Glucose vs. Succinate	1.667	1.333	0.3333	0.4714	3	3	1	4
	Glucose vs. Glycerol	1.667	3.804	-2.137	0.5439	3	3	5.557	3.767
	Rhamnose vs. Arabinose	5.134	4.185	0.9489	0.391	3	3	3.432	2.243
	Rhamnose vs. Mannose	5.134	1	4.134	0.3797	3	3	15.4	2
	Rhamnose vs. Galactose	5.134	3.515	1.62	0.4606	3	3	4.973	3.544
	Rhamnose vs. Acetate	5.134	2.168	2.966	0.7021	3	3	5.974	3.412
	Rhamnose vs. Succinate	5.134	1.333	3.801	0.5052	3	3	10.64	3.934
	Rhamnose vs. Glycerol	5.134	3.804	1.331	0.5734	3	3	3.282	3.94
	Arabinose vs. Mannose	4.185	1	3.185	0.09365	3	3	48.1	2
	Arabinose vs. Galactose	4.185	3.515	0.6707	0.2771	3	3	3.423	2.507
	Arabinose vs. Acetate	4.185	2.168	2.017	0.598	3	3	4.77	2.101
	Arabinose vs. Succinate	4.185	1.333	2.852	0.3462	3	3	11.65	2.314
	Arabinose vs. Glycerol	4.185	3.804	0.3819	0.4398	3	3	1.228	2.19
	Mannose vs. Galactose	1	3.515	-2.515	0.2608	3	3	13.64	2
	Mannose vs. Acetate	1	2.168	-1.168	0.5906	3	3	2.798	2
	Mannose vs. Succinate	1	1.333	-0.3333	0.3333	3	3	1.414	2
	Mannose vs. Glycerol	1	3.804	-2.804	0.4297	3	3	9.226	2
	Galactose vs. Acetate	3.515	2.168	1.346	0.6456	3	3	2.949	2.751
	Galactose vs. Succinate	3.515	1.333	2.181	0.4232	3	3	7.289	3.781
	Galactose vs. Glycerol	3.515	3.804	-0.2888	0.5027	3	3	0.8126	3.297
	Acetate vs. Succinate	2.168	1.333	0.835	0.6782	3	3	1.741	3.157
	Acetate vs. Glycerol	2.168	3.804	-1.635	0.7304	3	3	3.166	3.654
	Succinate vs. Glycerol	1.333	3.804	-2.47	0.5439	3	3	6.423	3.767

## Sheet: Extended Data Figure 7 B
		Exp 1	Exp 2
	ATP concentration (Log10 ηM)	Luminescence (Log10 counts)
	3	6.25156	6.23734
	2	5.20149	5.22106
	1	4.22285	4.24413
	0	3.2335	3.34869
	-1	2.1959	2.59106
	-2	1	1.38021
	Best-fit values
	Slope	0.9905
	Y-intercept	3.265
	X-intercept	-3.297
	1/slope	1.01
	Std. Error
	Slope	0.01905
	Y-intercept	0.0339
	95% Confidence Intervals
	Slope	0.9376 to 1.043
	Goodness of Fit
	R squared	0.9985
	Sy.x	0.0797
	Is slope significantly non-zero?
	F	2703
	DFn, DFd	1, 4
	P value	<0.0001
	Deviation from zero?	Significant
	Equation	Y = 0.9905*X + 3.265
	Data
	Number of X values	6
	Maximum number of Y replicates	1
	Total number of values	6
	Number of missing values	0

## Sheet: Extended Data Figure 7 C
		ATP nM
		Exp 1	Exp 2	Exp 3	Exp 1	Exp 2	Exp 3	Exp 1	Exp 2	Exp 3	Exp 1	Exp 2	Exp 3	Exp 1	Exp 2	Exp 3	Exp 1	Exp 2	Exp 3	Exp 1	Exp 2	Exp 3	Exp 1	Exp 2	Exp 3	Exp 1	Exp 2	Exp 3
	Time (minutes)	No sugar			Glucose			Rhamnose			Arabinose			Mannose			Galactose			Acetate			Succinate			Glycerol
	0	243.661	185.398	251.393	263.511	192.652	258.135	248.112	175.715	234.286	243.273	170.904	227.606	263.093	187.019	236.937	241.113	173.594	227.815	227.9	159.472	210.696	227.133	158.984	219.514	228.182	159	216.852
	15	267.617	200.061	231.954	554.082	424.228	533.48	275.231	213.456	234.386	272.454	221.851	319.892	586.974	410.208	493.081	351.137	242.825	331.386	339.889	240.646	270.955	476.987	331.682	325.95	262.645	155.569	266.356
	30	294.752	207.283	279.538	674.277	686.658	599.493	317.05	219	326.01	393.649	265.015	383.47	699.208	667.971	623.115	469.705	317.276	423.367	428.375	549.35	487.376	517.971	452.896	566.613	323.613	211.391	300.739
	Within each row, compare columns (simple effects within rows)
	Number of families	3
	Number of comparisons per family	36
	Alpha	0.05
	Tukey's multiple comparisons test	Mean diff.	95.00% CI of diff.	Below threshold?	Summary	Adjusted P Value
	Row 1
	No sugar vs. Glucose	-11.28	-177.9 to 155.4	No	ns	>0.9999
	No sugar vs. Rhamnose	7.446	-156.5 to 171.4	No	ns	>0.9999
	No sugar vs. Arabinose	12.89	-150.2 to 175.9	No	ns	0.9998
	No sugar vs. Mannose	-2.199	-166.7 to 162.3	No	ns	>0.9999
	No sugar vs. Galactose	12.64	-145.0 to 170.3	No	ns	0.9998
	No sugar vs. Acetate	27.46	-129.8 to 184.8	No	ns	0.9751
	No sugar vs. Succinate	24.94	-136.3 to 186.2	No	ns	0.987
	No sugar vs. Glycerol	25.47	-135.2 to 186.2	No	ns	0.9851
	Glucose vs. Rhamnose	18.73	-152.3 to 189.7	No	ns	0.9984
	Glucose vs. Arabinose	24.17	-146.1 to 194.4	No	ns	0.9921
	Glucose vs. Mannose	9.082	-162.3 to 180.5	No	ns	>0.9999
	Glucose vs. Galactose	23.93	-142.2 to 190.1	No	ns	0.9911
	Glucose vs. Acetate	38.74	-127.1 to 204.6	No	ns	0.9019
	Glucose vs. Succinate	36.22	-132.6 to 205.1	No	ns	0.9326
	Glucose vs. Glycerol	36.75	-131.7 to 205.2	No	ns	0.9273
	Rhamnose vs. Arabinose	5.444	-162.5 to 173.3	No	ns	>0.9999
	Rhamnose vs. Mannose	-9.645	-178.8 to 159.5	No	ns	>0.9999
	Rhamnose vs. Galactose	5.198	-158.2 to 168.6	No	ns	>0.9999
	Rhamnose vs. Acetate	20.02	-143.1 to 183.1	No	ns	0.9967
	Rhamnose vs. Succinate	17.49	-148.9 to 183.9	No	ns	0.9988
	Rhamnose vs. Glycerol	18.03	-147.9 to 183.9	No	ns	0.9985
	Arabinose vs. Mannose	-15.09	-183.5 to 153.3	No	ns	0.9996
	Arabinose vs. Galactose	-0.246	-162.7 to 162.2	No	ns	>0.9999
	Arabinose vs. Acetate	14.57	-147.6 to 176.7	No	ns	0.9996
	Arabinose vs. Succinate	12.05	-153.5 to 177.6	No	ns	>0.9999
	Arabinose vs. Glycerol	12.58	-152.5 to 177.6	No	ns	0.9999
	Mannose vs. Galactose	14.84	-149.1 to 178.8	No	ns	0.9996
	Mannose vs. Acetate	29.66	-134.0 to 193.3	No	ns	0.9692
	Mannose vs. Succinate	27.14	-139.8 to 194.0	No	ns	0.9829
	Mannose vs. Glycerol	27.67	-138.8 to 194.1	No	ns	0.9807
	Galactose vs. Acetate	14.82	-141.8 to 171.4	No	ns	0.9994
	Galactose vs. Succinate	12.3	-148.3 to 172.9	No	ns	0.9999
	Galactose vs. Glycerol	12.83	-147.2 to 172.9	No	ns	0.9998
	Acetate vs. Succinate	-2.521	-162.8 to 157.8	No	ns	>0.9999
	Acetate vs. Glycerol	-1.988	-161.7 to 157.7	No	ns	>0.9999
	Succinate vs. Glycerol	0.5328	-162.8 to 163.9	No	ns	>0.9999
	Row 2
	No sugar vs. Glucose	-270.7	-569.8 to 28.40	No	ns	0.0649
	No sugar vs. Rhamnose	-7.813	-151.4 to 135.8	No	ns	>0.9999
	No sugar vs. Arabinose	-38.19	-236.6 to 160.2	No	ns	0.9407
	No sugar vs. Mannose	-263.5	-666.5 to 139.4	No	ns	0.1337
	No sugar vs. Galactose	-75.24	-312.6 to 162.1	No	ns	0.6331
	No sugar vs. Acetate	-50.62	-256.8 to 155.5	No	ns	0.8391
	No sugar vs. Succinate	-145	-531.7 to 241.7	No	ns	0.4035
	No sugar vs. Glycerol	5.021	-258.2 to 268.3	No	ns	>0.9999
	Glucose vs. Rhamnose	262.9	-41.80 to 567.6	No	ns	0.0726
	Glucose vs. Arabinose	232.5	-49.79 to 514.8	No	ns	0.09
	Glucose vs. Mannose	7.176	-353.2 to 367.5	No	ns	>0.9999
	Glucose vs. Galactose	195.5	-91.13 to 482.1	No	ns	0.161
	Glucose vs. Acetate	220.1	-62.36 to 502.6	No	ns	0.1067
	Glucose vs. Succinate	125.7	-224.9 to 476.3	No	ns	0.617
	Glucose vs. Glycerol	275.7	-17.60 to 569.1	No	ns	0.0614
	Rhamnose vs. Arabinose	-30.37	-229.7 to 169.0	No	ns	0.9775
	Rhamnose vs. Mannose	-255.7	-666.2 to 154.7	No	ns	0.1452
	Rhamnose vs. Galactose	-67.43	-308.1 to 173.2	No	ns	0.7029
	Rhamnose vs. Acetate	-42.81	-250.5 to 164.8	No	ns	0.9044
	Rhamnose vs. Succinate	-137.2	-531.2 to 256.8	No	ns	0.4386
	Rhamnose vs. Glycerol	12.83	-254.8 to 280.5	No	ns	>0.9999
	Arabinose vs. Mannose	-225.4	-593.0 to 142.3	No	ns	0.1806
	Arabinose vs. Galactose	-37.05	-275.4 to 201.3	No	ns	0.9854
	Arabinose vs. Acetate	-12.43	-231.8 to 207.0	No	ns	>0.9999
	Arabinose vs. Succinate	-106.8	-460.4 to 246.8	No	ns	0.663
	Arabinose vs. Glycerol	43.21	-212.8 to 299.2	No	ns	0.9743
	Mannose vs. Galactose	188.3	-170.7 to 547.3	No	ns	0.2818
	Mannose vs. Acetate	212.9	-152.2 to 578.0	No	ns	0.2069
	Mannose vs. Succinate	118.5	-263.6 to 500.7	No	ns	0.7468
	Mannose vs. Glycerol	268.6	-89.20 to 626.3	No	ns	0.118
	Galactose vs. Acetate	24.62	-216.1 to 265.4	No	ns	0.9989
	Galactose vs. Succinate	-69.76	-416.4 to 276.9	No	ns	0.9254
	Galactose vs. Glycerol	80.26	-185.8 to 346.3	No	ns	0.7638
	Acetate vs. Succinate	-94.38	-445.8 to 257.0	No	ns	0.7575
	Acetate vs. Glycerol	55.64	-201.7 to 313.0	No	ns	0.9221
	Succinate vs. Glycerol	150	-196.5 to 496.6	No	ns	0.4414
	Row 3
	No sugar vs. Glucose	-393	-599.0 to -186.9	Yes	**	0.0048
	No sugar vs. Rhamnose	-26.83	-268.6 to 215.0	No	ns	0.9978
	No sugar vs. Arabinose	-86.85	-377.1 to 203.4	No	ns	0.7082
	No sugar vs. Mannose	-402.9	-594.5 to -211.4	Yes	**	0.0036
	No sugar vs. Galactose	-142.9	-463.4 to 177.6	No	ns	0.375
	No sugar vs. Acetate	-227.8	-473.7 to 18.01	No	ns	0.0637
	No sugar vs. Succinate	-252	-485.9 to -18.07	Yes	*	0.039
	No sugar vs. Glycerol	-18.06	-259.6 to 223.5	No	ns	0.9999
	Glucose vs. Rhamnose	366.1	124.0 to 608.2	Yes	*	0.0121
	Glucose vs. Arabinose	306.1	16.07 to 596.1	Yes	*	0.0424
	Glucose vs. Mannose	-9.955	-202.9 to 183.0	No	ns	>0.9999
	Glucose vs. Galactose	250	-70.04 to 570.1	No	ns	0.1006
	Glucose vs. Acetate	165.1	-81.00 to 411.2	No	ns	0.1658
	Glucose vs. Succinate	141	-93.33 to 375.3	No	ns	0.2247
	Glucose vs. Glycerol	374.9	133.0 to 616.8	Yes	*	0.0111
	Rhamnose vs. Arabinose	-60.02	-354.0 to 233.9	No	ns	0.9409
	Rhamnose vs. Mannose	-376.1	-617.3 to -134.8	Yes	*	0.0124
	Rhamnose vs. Galactose	-116.1	-433.2 to 201.0	No	ns	0.5865
	Rhamnose vs. Acetate	-201	-464.1 to 62.06	No	ns	0.1184
	Rhamnose vs. Succinate	-225.1	-480.9 to 30.61	No	ns	0.0761
	Rhamnose vs. Glycerol	8.772	-251.6 to 269.2	No	ns	>0.9999
	Arabinose vs. Mannose	-316.1	-615.5 to -16.58	Yes	*	0.043
	Arabinose vs. Galactose	-56.07	-386.2 to 274.1	No	ns	0.9779
	Arabinose vs. Acetate	-141	-436.2 to 154.2	No	ns	0.3842
	Arabinose vs. Succinate	-165.1	-457.0 to 126.7	No	ns	0.2588
	Arabinose vs. Glycerol	68.8	-225.1 to 362.7	No	ns	0.8951
	Mannose vs. Galactose	260	-74.06 to 594.0	No	ns	0.0957
	Mannose vs. Acetate	175.1	-71.23 to 421.4	No	ns	0.1317
	Mannose vs. Succinate	150.9	-80.23 to 382.1	No	ns	0.1685
	Mannose vs. Glycerol	384.9	143.9 to 625.8	Yes	*	0.0115
	Galactose vs. Acetate	-84.92	-402.6 to 232.7	No	ns	0.8205
	Galactose vs. Succinate	-109	-425.3 to 207.2	No	ns	0.6271
	Galactose vs. Glycerol	124.9	-192.2 to 441.9	No	ns	0.5254
	Acetate vs. Succinate	-24.13	-282.7 to 234.4	No	ns	0.9995
	Acetate vs. Glycerol	209.8	-53.16 to 472.7	No	ns	0.1038
	Succinate vs. Glycerol	233.9	-21.68 to 489.5	No	ns	0.0671
	Test details	Mean 1	Mean 2	Mean diff.	SE of diff.	N1	N2	q	DF
	Row 1
	No sugar vs. Glucose	226.8	238.1	-11.28	30.86	3	3	0.5169	3.968
	No sugar vs. Rhamnose	226.8	219.4	7.446	30.43	3	3	0.346	3.984
	No sugar vs. Arabinose	226.8	213.9	12.89	30.28	3	3	0.6019	3.988
	No sugar vs. Mannose	226.8	229	-2.199	30.53	3	3	0.1019	3.981
	No sugar vs. Galactose	226.8	214.2	12.64	29.33	3	3	0.6096	4
	No sugar vs. Acetate	226.8	199.4	27.46	29.26	3	3	1.327	3.999
	No sugar vs. Succinate	226.8	201.9	24.94	29.98	3	3	1.177	3.995
	No sugar vs. Glycerol	226.8	201.3	25.47	29.88	3	3	1.206	3.997
	Glucose vs. Rhamnose	238.1	219.4	18.73	31.8	3	3	0.8329	3.997
	Glucose vs. Arabinose	238.1	213.9	24.17	31.65	3	3	1.08	3.995
	Glucose vs. Mannose	238.1	229	9.082	31.89	3	3	0.4028	3.998
	Glucose vs. Galactose	238.1	214.2	23.93	30.74	3	3	1.101	3.962
	Glucose vs. Acetate	238.1	199.4	38.74	30.68	3	3	1.786	3.958
	Glucose vs. Succinate	238.1	201.9	36.22	31.36	3	3	1.633	3.988
	Glucose vs. Glycerol	238.1	201.3	36.75	31.27	3	3	1.662	3.985
	Rhamnose vs. Arabinose	219.4	213.9	5.444	31.23	3	3	0.2465	4
	Rhamnose vs. Mannose	219.4	229	-9.645	31.47	3	3	0.4334	4
	Rhamnose vs. Galactose	219.4	214.2	5.198	30.31	3	3	0.2425	3.979
	Rhamnose vs. Acetate	219.4	199.4	20.02	30.24	3	3	0.9359	3.977
	Rhamnose vs. Succinate	219.4	201.9	17.49	30.94	3	3	0.7997	3.997
	Rhamnose vs. Glycerol	219.4	201.3	18.03	30.84	3	3	0.8265	3.995
	Arabinose vs. Mannose	213.9	229	-15.09	31.32	3	3	0.6812	3.999
	Arabinose vs. Galactose	213.9	214.2	-0.246	30.16	3	3	0.01154	3.984
	Arabinose vs. Acetate	213.9	199.4	14.57	30.09	3	3	0.6848	3.982
	Arabinose vs. Succinate	213.9	201.9	12.05	30.79	3	3	0.5535	3.998
	Arabinose vs. Glycerol	213.9	201.3	12.58	30.69	3	3	0.5798	3.997
	Mannose vs. Galactose	229	214.2	14.84	30.4	3	3	0.6904	3.976
	Mannose vs. Acetate	229	199.4	29.66	30.34	3	3	1.383	3.973
	Mannose vs. Succinate	229	201.9	27.14	31.03	3	3	1.237	3.995
	Mannose vs. Glycerol	229	201.3	27.67	30.93	3	3	1.265	3.993
	Galactose vs. Acetate	214.2	199.4	14.82	29.13	3	3	0.7193	4
	Galactose vs. Succinate	214.2	201.9	12.3	29.85	3	3	0.5825	3.993
	Galactose vs. Glycerol	214.2	201.3	12.83	29.76	3	3	0.6097	3.995
	Acetate vs. Succinate	199.4	201.9	-2.521	29.78	3	3	0.1197	3.991
	Acetate vs. Glycerol	199.4	201.3	-1.988	29.69	3	3	0.09473	3.993
	Succinate vs. Glycerol	201.9	201.3	0.5328	30.39	3	3	0.02479	4
	Row 2
	No sugar vs. Glucose	233.2	503.9	-270.7	44.77	3	3	8.552	2.889
	No sugar vs. Rhamnose	233.2	241	-7.813	26.64	3	3	0.4148	3.979
	No sugar vs. Arabinose	233.2	271.4	-38.19	34.38	3	3	1.571	3.55
	No sugar vs. Mannose	233.2	496.8	-263.5	54.66	3	3	6.818	2.572
	No sugar vs. Galactose	233.2	308.4	-75.24	38.6	3	3	2.757	3.228
	No sugar vs. Acetate	233.2	283.8	-50.62	35.26	3	3	2.031	3.478
	No sugar vs. Succinate	233.2	378.2	-145	53.13	3	3	3.859	2.609
	No sugar vs. Glycerol	233.2	228.2	5.021	41.23	3	3	0.1722	3.065
	Glucose vs. Rhamnose	503.9	241	262.9	44.19	3	3	8.414	2.779
	Glucose vs. Arabinose	503.9	271.4	232.5	49.24	3	3	6.678	3.588
	Glucose vs. Mannose	503.9	496.8	7.176	65.04	3	3	0.156	3.795
	Glucose vs. Galactose	503.9	308.4	195.5	52.27	3	3	5.288	3.863
	Glucose vs. Acetate	503.9	283.8	220.1	49.86	3	3	6.243	3.657
	Glucose vs. Succinate	503.9	378.2	125.7	63.76	3	3	2.788	3.844
	Glucose vs. Glycerol	503.9	228.2	275.7	54.25	3	3	7.188	3.958
	Rhamnose vs. Arabinose	241	271.4	-30.37	33.62	3	3	1.278	3.406
	Rhamnose vs. Mannose	241	496.8	-255.7	54.19	3	3	6.674	2.497
	Rhamnose vs. Galactose	241	308.4	-67.43	37.92	3	3	2.514	3.091
	Rhamnose vs. Acetate	241	283.8	-42.81	34.51	3	3	1.754	3.332
	Rhamnose vs. Succinate	241	378.2	-137.2	52.64	3	3	3.685	2.529
	Rhamnose vs. Glycerol	241	228.2	12.83	40.6	3	3	0.447	2.939
	Arabinose vs. Mannose	271.4	496.8	-225.4	58.38	3	3	5.459	3.123
	Arabinose vs. Galactose	271.4	308.4	-37.05	43.71	3	3	1.199	3.899
	Arabinose vs. Acetate	271.4	283.8	-12.43	40.79	3	3	0.431	3.995
	Arabinose vs. Succinate	271.4	378.2	-106.8	56.95	3	3	2.652	3.185
	Arabinose vs. Glycerol	271.4	228.2	43.21	46.05	3	3	1.327	3.775
	Mannose vs. Galactose	496.8	308.4	188.3	60.96	3	3	4.368	3.441
	Mannose vs. Acetate	496.8	283.8	212.9	58.9	3	3	5.112	3.192
	Mannose vs. Succinate	496.8	378.2	118.5	71.06	3	3	2.359	3.996
	Mannose vs. Glycerol	496.8	228.2	268.6	62.66	3	3	6.061	3.612
	Galactose vs. Acetate	308.4	283.8	24.62	44.4	3	3	0.7842	3.938
	Galactose vs. Succinate	308.4	378.2	-69.76	59.59	3	3	1.655	3.506
	Galactose vs. Glycerol	308.4	228.2	80.26	49.28	3	3	2.303	3.97
	Acetate vs. Succinate	283.8	378.2	-94.38	57.48	3	3	2.322	3.256
	Acetate vs. Glycerol	283.8	228.2	55.64	46.71	3	3	1.685	3.832
	Succinate vs. Glycerol	378.2	228.2	150	61.33	3	3	3.459	3.673
	Row 3
	No sugar vs. Glucose	260.5	653.5	-393	38.33	3	3	14.5	4
	No sugar vs. Rhamnose	260.5	287.4	-26.83	43.62	3	3	0.8698	3.791
	No sugar vs. Arabinose	260.5	347.4	-86.85	49.32	3	3	2.49	3.445
	No sugar vs. Mannose	260.5	663.4	-402.9	34.87	3	3	16.34	3.85
	No sugar vs. Galactose	260.5	403.4	-142.9	52.57	3	3	3.845	3.268
	No sugar vs. Acetate	260.5	488.4	-227.8	44.13	3	3	7.301	3.76
	No sugar vs. Succinate	260.5	512.5	-252	42.58	3	3	8.369	3.851
	No sugar vs. Glycerol	260.5	278.6	-18.06	43.59	3	3	0.5858	3.793
	Glucose vs. Rhamnose	653.5	287.4	366.1	43.77	3	3	11.83	3.805
	Glucose vs. Arabinose	653.5	347.4	306.1	49.46	3	3	8.753	3.463
	Glucose vs. Mannose	653.5	663.4	-9.955	35.06	3	3	0.4016	3.837
	Glucose vs. Galactose	653.5	403.4	250	52.69	3	3	6.71	3.286
	Glucose vs. Acetate	653.5	488.4	165.1	44.28	3	3	5.273	3.775
	Glucose vs. Succinate	653.5	512.5	141	42.74	3	3	4.665	3.863
	Glucose vs. Glycerol	653.5	278.6	374.9	43.74	3	3	12.12	3.807
	Rhamnose vs. Arabinose	287.4	347.4	-60.02	53.66	3	3	1.582	3.869
	Rhamnose vs. Mannose	287.4	663.4	-376.1	40.77	3	3	13.04	3.416
	Rhamnose vs. Galactose	287.4	403.4	-116.1	56.66	3	3	2.898	3.732
	Rhamnose vs. Acetate	287.4	488.4	-201	48.93	3	3	5.809	3.999
	Rhamnose vs. Succinate	287.4	512.5	-225.1	47.54	3	3	6.698	3.994
	Rhamnose vs. Glycerol	287.4	278.6	8.772	48.45	3	3	0.2561	4
	Arabinose vs. Mannose	347.4	663.4	-316.1	46.82	3	3	9.546	3.058
	Arabinose vs. Galactose	347.4	403.4	-56.07	61.16	3	3	1.297	3.969
	Arabinose vs. Acetate	347.4	488.4	-141	54.08	3	3	3.687	3.893
	Arabinose vs. Succinate	347.4	512.5	-165.1	52.82	3	3	4.421	3.812
	Arabinose vs. Glycerol	347.4	278.6	68.8	53.64	3	3	1.814	3.868
	Mannose vs. Galactose	663.4	403.4	260	50.23	3	3	7.32	2.906
	Mannose vs. Acetate	663.4	488.4	175.1	41.32	3	3	5.991	3.379
	Mannose vs. Succinate	663.4	512.5	150.9	39.66	3	3	5.382	3.496
	Mannose vs. Glycerol	663.4	278.6	384.9	40.74	3	3	13.36	3.419
	Galactose vs. Acetate	403.4	488.4	-84.92	57.05	3	3	2.105	3.764
	Galactose vs. Succinate	403.4	512.5	-109	55.86	3	3	2.761	3.661
	Galactose vs. Glycerol	403.4	278.6	124.9	56.64	3	3	3.118	3.73
	Acetate vs. Succinate	488.4	512.5	-24.13	48.01	3	3	0.7107	3.986
	Acetate vs. Glycerol	488.4	278.6	209.8	48.91	3	3	6.066	3.998
	Succinate vs. Glycerol	512.5	278.6	233.9	47.51	3	3	6.963	3.994

## Sheet: Extended Data Figure 7 D
	Pearson correlation coefficient
		Log10 CFU/ml	ATP (nM)	Relative abundance LPS
		Cell viability with PmB	ATP	No treat LPS	PmB treat LPS
	Cell viability with PmB	1	-0.970043	-0.882821	0.768611
	ATP	-0.970043	1	0.917729	-0.769984
	No treat LPS	-0.882821	0.917729	1	-0.825229
	PmB treat LPS	0.768611	-0.769984	-0.825229	1
	p Value
		Log10 CFU/ml	ATP (nM)	Relative abundance LPS
		Cell viability with PmB	ATP	No treat LPS	PmB treat LPS
	Cell viability with PmB		1.48779e-05	0.00161425	0.0155158
	ATP	1.48779e-05		0.000484894	0.015218
	No treat LPS	0.00161425	0.000484894		0.00616572
	PmB treat LPS	0.0155158	0.015218	0.00616572
	Confidence interval of r
		Log10 CFU/ml	ATP (nM)	Relative abundance LPS
		Cell viability with PmB	ATP	No treat LPS	PmB treat LPS
	Cell viability with PmB		-0.9939 to -0.8599	-0.9752 to -0.5286	0.2134 to 0.9485
	ATP	-0.9939 to -0.8599		0.6494 to 0.9828	-0.9489 to -0.2166
	No treat LPS	-0.9752 to -0.5286	0.6494 to 0.9828		-0.9621 to -0.3565
	PmB treat LPS	0.2134 to 0.9485	-0.9489 to -0.2166	-0.9621 to -0.3565
