# Supplementary material for: Polymyxin B lethality requires energy-dependent outer membrane disruption
Source: Nat Microbiol. 2025 Sep 29;10(11):2919–33. doi: 10.1038/s41564-025-02133-1 (PMC12578643; doi:10.1038/s41564-025-02133-1)
Supplement: Supplementary file 24 — Statistical source data. [file 41564_2025_2133_MOESM24_ESM.xlsx]

## Sheet: Extended Data Figure 8 A
		Log10 CFU/ml
		Exp 1	Exp 2	Exp 3	Exp 4	Exp 1	Exp 2	Exp 3	Exp 4	Exp 1	Exp 2	Exp 3	Exp 4	Exp 1	Exp 2	Exp 3	Exp 4
	Time (minutes)	No drug				PmB				CHIR-090				PmB + CHIR-090
	0	8.07918	8.20412	8.17609	8.11394	7.95424	8.07918	8.17609	7.69897	7.77815	8.04139	8.20412	7.69897	8.23045	8.14613	8.27875	8.85126
	15	8.38021	8.27	8.04139	7.91381	8.41497	8.50515	8.04139	7.47712	8.14613	8.41497	8.23045	8.25527	8.30103	7.38021	8.20412	7.95424
	30	8.32222	8.44716	8.20412	8.15	8	8.07918	8.20412	7.95	8.20412	8.267	8.39794	8.158	8.34242	8.30103	8.07918	7.932
	60	8.14613	8.25527	7.69897	8.14613	7.61278	7.8451	7.69897	8.14613	8.30103	7.95424	8.17609	8.23045	8.20412	7.96379	7.90309	7.41497
	120	8.41497	8.30103	5.69897	8.04139	4.60206	5	5.69897	3.90309	8.14613	7.99564	8.14613	7.5563	7.8451	7.14613	6.77815	7.36173
	Within each row, compare columns (simple effects within rows)
	Number of families	5
	Number of comparisons per family	6
	Alpha	0.05
	Tukey's multiple comparisons test	Mean diff.	95.00% CI of diff.	Below threshold?	Summary	Adjusted P Value
	Row 1
	No drug vs. PmB	0.1662	-0.3059 to 0.6383	No	ns	0.4998
	No drug vs. CHIR-090	0.2127	-0.3271 to 0.7524	No	ns	0.4175
	No drug vs. PmB + CHIR-090	-0.2333	-0.9886 to 0.5220	No	ns	0.5577
	PmB vs. CHIR-090	0.04646	-0.4960 to 0.5890	No	ns	0.9899
	PmB vs. PmB + CHIR-090	-0.3995	-1.098 to 0.2986	No	ns	0.2696
	CHIR-090 vs. PmB + CHIR-090	-0.446	-1.154 to 0.2624	No	ns	0.2215
	Row 2
	No drug vs. PmB	0.0417	-0.9795 to 1.063	No	ns	0.9982
	No drug vs. CHIR-090	-0.1104	-0.5701 to 0.3494	No	ns	0.797
	No drug vs. PmB + CHIR-090	0.1915	-0.7052 to 1.088	No	ns	0.8412
	PmB vs. CHIR-090	-0.152	-1.231 to 0.9272	No	ns	0.9155
	PmB vs. PmB + CHIR-090	0.1498	-0.9346 to 1.234	No	ns	0.9607
	CHIR-090 vs. PmB + CHIR-090	0.3018	-0.6440 to 1.248	No	ns	0.5628
	Row 3
	No drug vs. PmB	0.2225	-0.07880 to 0.5239	No	ns	0.1451
	No drug vs. CHIR-090	0.02411	-0.2722 to 0.3204	No	ns	0.9909
	No drug vs. PmB + CHIR-090	0.1172	-0.3046 to 0.5391	No	ns	0.7549
	PmB vs. CHIR-090	-0.1984	-0.4620 to 0.06511	No	ns	0.138
	PmB vs. PmB + CHIR-090	-0.1053	-0.5230 to 0.3123	No	ns	0.7834
	CHIR-090 vs. PmB + CHIR-090	0.09311	-0.3248 to 0.5110	No	ns	0.8299
	Row 4
	No drug vs. PmB	0.2359	-0.3540 to 0.8257	No	ns	0.5499
	No drug vs. CHIR-090	-0.1038	-0.6395 to 0.4319	No	ns	0.8858
	No drug vs. PmB + CHIR-090	0.1901	-0.5433 to 0.9236	No	ns	0.7959
	PmB vs. CHIR-090	-0.3397	-0.8485 to 0.1691	No	ns	0.1833
	PmB vs. PmB + CHIR-090	-0.04575	-0.7726 to 0.6811	No	ns	0.9955
	CHIR-090 vs. PmB + CHIR-090	0.294	-0.4298 to 1.018	No	ns	0.4582
	Row 5
	No drug vs. PmB	2.813	0.02783 to 5.598	Yes	*	0.0482
	No drug vs. CHIR-090	-0.347	-3.340 to 2.646	No	ns	0.9472
	No drug vs. PmB + CHIR-090	0.3313	-2.550 to 3.213	No	ns	0.9578
	PmB vs. CHIR-090	-3.16	-4.831 to -1.489	Yes	**	0.0058
	PmB vs. PmB + CHIR-090	-2.482	-4.108 to -0.8552	Yes	**	0.0094
	CHIR-090 vs. PmB + CHIR-090	0.6783	-0.2889 to 1.645	No	ns	0.159
	Test details	Mean 1	Mean 2	Mean diff.	SE of diff.	N1	N2	q	DF
	Row 1
	No drug vs. PmB	8.143	7.977	0.1662	0.1071	4	4	2.195	3.455
	No drug vs. CHIR-090	8.143	7.931	0.2127	0.1203	4	4	2.5	3.355
	No drug vs. PmB + CHIR-090	8.143	8.377	-0.2333	0.1631	4	4	2.023	3.189
	PmB vs. CHIR-090	7.977	7.931	0.04646	0.156	4	4	0.4213	5.91
	PmB vs. PmB + CHIR-090	7.977	8.377	-0.3995	0.1909	4	4	2.96	5.118
	CHIR-090 vs. PmB + CHIR-090	7.931	8.377	-0.446	0.1986	4	4	3.176	5.483
	Row 2
	No drug vs. PmB	8.151	8.11	0.0417	0.2565	4	4	0.2299	4.187
	No drug vs. CHIR-090	8.151	8.262	-0.1104	0.12	4	4	1.3	4.561
	No drug vs. PmB + CHIR-090	8.151	7.96	0.1915	0.2322	4	4	1.166	4.479
	PmB vs. CHIR-090	8.11	8.262	-0.152	0.2402	4	4	0.8953	3.346
	PmB vs. PmB + CHIR-090	8.11	7.96	0.1498	0.3118	4	4	0.6793	5.912
	CHIR-090 vs. PmB + CHIR-090	8.262	7.96	0.3018	0.2141	4	4	1.994	3.441
	Row 3
	No drug vs. PmB	8.281	8.058	0.2225	0.08622	4	4	3.65	5.823
	No drug vs. CHIR-090	8.281	8.257	0.02411	0.08413	4	4	0.4053	5.69
	No drug vs. PmB + CHIR-090	8.281	8.164	0.1172	0.1169	4	4	1.418	5.307
	PmB vs. CHIR-090	8.058	8.257	-0.1984	0.07604	4	4	3.691	5.977
	PmB vs. PmB + CHIR-090	8.058	8.164	-0.1053	0.1112	4	4	1.339	4.785
	CHIR-090 vs. PmB + CHIR-090	8.257	8.164	0.09311	0.1096	4	4	1.201	4.613
	Row 4
	No drug vs. PmB	8.062	7.826	0.2359	0.1702	4	4	1.96	5.982
	No drug vs. CHIR-090	8.062	8.165	-0.1038	0.1445	4	4	1.016	4.942
	No drug vs. PmB + CHIR-090	8.062	7.871	0.1901	0.2065	4	4	1.302	5.553
	PmB vs. CHIR-090	7.826	8.165	-0.3397	0.139	4	4	3.457	5.104
	PmB vs. PmB + CHIR-090	7.826	7.871	-0.04575	0.2027	4	4	0.3192	5.401
	CHIR-090 vs. PmB + CHIR-090	8.165	7.871	0.294	0.1816	4	4	2.289	4.18
	Row 5
	No drug vs. PmB	7.614	4.801	2.813	0.7447	4	4	5.342	4.832
	No drug vs. CHIR-090	7.614	7.961	-0.347	0.6581	4	4	0.7456	3.282
	No drug vs. PmB + CHIR-090	7.614	7.283	0.3313	0.6806	4	4	0.6884	3.71
	PmB vs. CHIR-090	4.801	7.961	-3.16	0.4006	4	4	11.16	3.813
	PmB vs. PmB + CHIR-090	4.801	7.283	-2.482	0.4366	4	4	8.039	4.88
	CHIR-090 vs. PmB + CHIR-090	7.961	7.283	0.6783	0.2629	4	4	3.649	5.039

## Sheet: Extended Data Figure 8 B
		Log10 CFU/ml
		Exp 1	Exp 2	Exp 3	Exp 4	Exp 1	Exp 2	Exp 3	Exp 4	Exp 1	Exp 2	Exp 3	Exp 1	Exp 2	Exp 3
	Time (minutes)	No drug				PmB				ACHN-975			PmB + ACHN-975
	0	8.07918	8.20412	8.17609	8.11394	7.95424	8.07918	8.17609	7.69897	8.14613	8.47712	8.20412	8.17609	8.32222	8.11394
	15	8.38021	8.27	8.04139	7.91381	8.41497	8.50515	8.04139	7.47712	7.90309	8.62325	7.90309	8.27875	8.36173	7.77815
	30	8.32222	8.44716	8.20412	8.15	8	8.07918	8.20412	7.95	8	8.30103	8.04139	8.92942	7.8451	8.07918
	60	8.14613	8.25527	7.69897	8.14613	7.61278	7.8451	7.69897	8.14613	8	8.07918	8.43136	8.32222	8.06819	7.90309
	120	8.41497	8.30103	5.69897	8.04139	4.60206	5	5.69897	3.90309	8.25527	7.90309	8.07918	7.38021	7.77815	7
	Within each row, compare columns (simple effects within rows)
	Number of families	5
	Number of comparisons per family	6
	Alpha	0.05
	Tukey's multiple comparisons test	Mean diff.	95.00% CI of diff.	Below threshold?	Summary	Adjusted P Value
	Row 1
	No drug vs. PmB	0.1662	-0.3059 to 0.6383	No	ns	0.4998
	No drug vs. ACHN-975	-0.1325	-0.7638 to 0.4989	No	ns	0.6543
	No drug vs. PmB + ACHN-975	-0.06075	-0.4005 to 0.2790	No	ns	0.8112
	PmB vs. ACHN-975	-0.2987	-0.8420 to 0.2447	No	ns	0.2859
	PmB vs. PmB + ACHN-975	-0.227	-0.6844 to 0.2305	No	ns	0.3453
	ACHN-975 vs. PmB + ACHN-975	0.07171	-0.4698 to 0.6132	No	ns	0.9258
	Row 2
	No drug vs. PmB	0.0417	-0.9795 to 1.063	No	ns	0.9982
	No drug vs. ACHN-975	0.008211	-1.328 to 1.345	No	ns	>0.9999
	No drug vs. PmB + ACHN-975	0.01181	-0.9388 to 0.9624	No	ns	>0.9999
	PmB vs. ACHN-975	-0.03348	-1.295 to 1.228	No	ns	0.9996
	PmB vs. PmB + ACHN-975	-0.02988	-1.124 to 1.064	No	ns	0.9996
	ACHN-975 vs. PmB + ACHN-975	0.003599	-1.269 to 1.276	No	ns	>0.9999
	Row 3
	No drug vs. PmB	0.2225	-0.07880 to 0.5239	No	ns	0.1451
	No drug vs. ACHN-975	0.1667	-0.3120 to 0.6455	No	ns	0.5388
	No drug vs. PmB + ACHN-975	-0.003692	-2.145 to 2.138	No	ns	>0.9999
	PmB vs. ACHN-975	-0.05582	-0.5461 to 0.4345	No	ns	0.9516
	PmB vs. PmB + ACHN-975	-0.2262	-2.406 to 1.953	No	ns	0.8984
	ACHN-975 vs. PmB + ACHN-975	-0.1704	-2.204 to 1.863	No	ns	0.9533
	Row 4
	No drug vs. PmB	0.2359	-0.3540 to 0.8257	No	ns	0.5499
	No drug vs. ACHN-975	-0.1086	-0.7974 to 0.5803	No	ns	0.9279
	No drug vs. PmB + ACHN-975	-0.03621	-0.6858 to 0.6134	No	ns	0.9964
	PmB vs. ACHN-975	-0.3444	-1.025 to 0.3365	No	ns	0.3271
	PmB vs. PmB + ACHN-975	-0.2721	-0.9105 to 0.3663	No	ns	0.4538
	ACHN-975 vs. PmB + ACHN-975	0.07235	-0.6634 to 0.8081	No	ns	0.9753
	Row 5
	No drug vs. PmB	2.813	0.02783 to 5.598	Yes	*	0.0482
	No drug vs. ACHN-975	-0.4651	-3.506 to 2.576	No	ns	0.8861
	No drug vs. PmB + ACHN-975	0.228	-2.663 to 3.119	No	ns	0.9852
	PmB vs. ACHN-975	-3.278	-5.001 to -1.556	Yes	**	0.0067
	PmB vs. PmB + ACHN-975	-2.585	-4.249 to -0.9212	Yes	**	0.0093
	ACHN-975 vs. PmB + ACHN-975	0.6931	-0.5625 to 1.949	No	ns	0.1958
	Test details	Mean 1	Mean 2	Mean diff.	SE of diff.	N1	N2	q	DF
	Row 1
	No drug vs. PmB	8.143	7.977	0.1662	0.1071	4	4	2.195	3.455
	No drug vs. ACHN-975	8.143	8.276	-0.1325	0.106	4	3	1.768	2.315
	No drug vs. PmB + ACHN-975	8.143	8.204	-0.06075	0.06799	4	3	1.264	2.857
	PmB vs. ACHN-975	7.977	8.276	-0.2987	0.1452	4	3	2.91	4.822
	PmB vs. PmB + ACHN-975	7.977	8.204	-0.227	0.1203	4	3	2.668	4.639
	ACHN-975 vs. PmB + ACHN-975	8.276	8.204	0.07171	0.1193	3	3	0.8502	3.291
	Row 2
	No drug vs. PmB	8.151	8.11	0.0417	0.2565	4	4	0.2299	4.187
	No drug vs. ACHN-975	8.151	8.143	0.008211	0.2624	4	3	0.04425	2.786
	No drug vs. PmB + ACHN-975	8.151	8.14	0.01181	0.2109	4	3	0.0792	3.329
	PmB vs. ACHN-975	8.11	8.143	-0.03348	0.3349	4	3	0.1414	4.744
	PmB vs. PmB + ACHN-975	8.11	8.14	-0.02988	0.2962	4	3	0.1427	4.99
	ACHN-975 vs. PmB + ACHN-975	8.143	8.14	0.003599	0.3014	3	3	0.01689	3.731
	Row 3
	No drug vs. PmB	8.281	8.058	0.2225	0.08622	4	4	3.65	5.823
	No drug vs. ACHN-975	8.281	8.114	0.1667	0.1151	4	3	2.049	3.833
	No drug vs. PmB + ACHN-975	8.281	8.285	-0.003692	0.336	4	3	0.01554	2.162
	PmB vs. ACHN-975	8.058	8.114	-0.05582	0.1093	4	3	0.7223	3.355
	PmB vs. PmB + ACHN-975	8.058	8.285	-0.2262	0.3341	4	3	0.9578	2.114
	ACHN-975 vs. PmB + ACHN-975	8.114	8.285	-0.1704	0.3426	3	3	0.7034	2.325
	Row 4
	No drug vs. PmB	8.062	7.826	0.2359	0.1702	4	4	1.96	5.982
	No drug vs. ACHN-975	8.062	8.17	-0.1086	0.1812	4	3	0.847	4.647
	No drug vs. PmB + ACHN-975	8.062	8.098	-0.03621	0.1736	4	3	0.295	4.826
	PmB vs. ACHN-975	7.826	8.17	-0.3444	0.1769	4	3	2.754	4.508
	PmB vs. PmB + ACHN-975	7.826	8.098	-0.2721	0.169	4	3	2.277	4.716
	ACHN-975 vs. PmB + ACHN-975	8.17	8.098	0.07235	0.1801	3	3	0.5681	3.972
	Row 5
	No drug vs. PmB	7.614	4.801	2.813	0.7447	4	4	5.342	4.832
	No drug vs. ACHN-975	7.614	8.079	-0.4651	0.6511	4	3	1.01	3.149
	No drug vs. PmB + ACHN-975	7.614	7.386	0.228	0.6812	4	3	0.4732	3.694
	PmB vs. ACHN-975	4.801	8.079	-3.278	0.389	4	3	11.92	3.428
	PmB vs. PmB + ACHN-975	4.801	7.386	-2.585	0.4375	4	3	8.355	4.64
	ACHN-975 vs. PmB + ACHN-975	8.079	7.386	0.6931	0.2466	3	3	3.975	2.786

## Sheet: Extended Data Figure 8 C
		Log10 CFU/ml
		Exp 1	Exp 2	Exp 3	Exp 4	Exp 1	Exp 2	Exp 3	Exp 4	Exp 1	Exp 2	Exp 3	Exp 1	Exp 2	Exp 3
	Time (minutes)	No drug				PmB				Tetracycline			PmB + Tetracycline
	0	8.07918	8.20412	8.17609	8.11394	7.95424	8.07918	8.17609	7.69897	8.38021	8.20412	7.69897	8	8.5682	8.11394
	15	8.38021	8.27	8.04139	7.91381	8.41497	8.50515	8.04139	7.47712	8.20412	8.51851	8.36173	8.39794	8.04139	8.36173
	30	8.32222	8.44716	8.20412	8.15	8	8.07918	8.20412	7.95	8.07918	8.17609	8.14613	8.34242	8.04139	8.41497
	60	8.14613	8.25527	7.69897	8.14613	7.61278	7.8451	7.69897	8.14613	8.43136	8.23045	8.41497	7.8451	8	6.60206
	120	8.41497	8.30103	5.69897	8.04139	4.60206	5	5.69897	3.90309	8.17892	8	8.38021	5.11394	3.67823	4
	Within each row, compare columns (simple effects within rows)
	Number of families	5
	Number of comparisons per family	6
	Alpha	0.05
	Tukey's multiple comparisons test	Mean diff.	95.00% CI of diff.	Below threshold?	Summary	Adjusted P Value
	Row 1
	No drug vs. PmB	0.1662	-0.3059 to 0.6383	No	ns	0.4998
	No drug vs. Tetracycline	0.0489	-1.320 to 1.418	No	ns	0.994
	No drug vs. PmB + Tetracycline	-0.08405	-1.235 to 1.067	No	ns	0.9576
	PmB vs. Tetracycline	-0.1173	-1.216 to 0.9812	No	ns	0.9506
	PmB vs. PmB + Tetracycline	-0.2503	-1.152 to 0.6511	No	ns	0.6439
	Tetracycline vs. PmB + Tetracycline	-0.1329	-1.238 to 0.9721	No	ns	0.9558
	Row 2
	No drug vs. PmB	0.0417	-0.9795 to 1.063	No	ns	0.9982
	No drug vs. Tetracycline	-0.2101	-0.7256 to 0.3054	No	ns	0.4984
	No drug vs. PmB + Tetracycline	-0.1157	-0.7049 to 0.4736	No	ns	0.875
	PmB vs. Tetracycline	-0.2518	-1.293 to 0.7891	No	ns	0.7565
	PmB vs. PmB + Tetracycline	-0.1574	-1.186 to 0.8714	No	ns	0.9252
	Tetracycline vs. PmB + Tetracycline	0.09443	-0.5108 to 0.6996	No	ns	0.9101
	Row 3
	No drug vs. PmB	0.2225	-0.07880 to 0.5239	No	ns	0.1451
	No drug vs. Tetracycline	0.1471	-0.1453 to 0.4395	No	ns	0.3085
	No drug vs. PmB + Tetracycline	0.01461	-0.5827 to 0.6119	No	ns	0.9994
	PmB vs. Tetracycline	-0.07547	-0.3194 to 0.1684	No	ns	0.6507
	PmB vs. PmB + Tetracycline	-0.2079	-0.8299 to 0.4140	No	ns	0.4784
	Tetracycline vs. PmB + Tetracycline	-0.1325	-0.8545 to 0.5895	No	ns	0.7112
	Row 4
	No drug vs. PmB	0.2359	-0.3540 to 0.8257	No	ns	0.5499
	No drug vs. Tetracycline	-0.2973	-0.8415 to 0.2469	No	ns	0.2737
	No drug vs. PmB + Tetracycline	0.5792	-2.158 to 3.316	No	ns	0.6496
	PmB vs. Tetracycline	-0.5332	-1.049 to -0.01714	Yes	*	0.0447
	PmB vs. PmB + Tetracycline	0.3434	-2.421 to 3.107	No	ns	0.8715
	Tetracycline vs. PmB + Tetracycline	0.8765	-2.083 to 3.837	No	ns	0.411
	Row 5
	No drug vs. PmB	2.813	0.02783 to 5.598	Yes	*	0.0482
	No drug vs. Tetracycline	-0.5723	-3.604 to 2.459	No	ns	0.818
	No drug vs. PmB + Tetracycline	3.35	0.4505 to 6.250	Yes	*	0.0292
	PmB vs. Tetracycline	-3.385	-5.098 to -1.673	Yes	**	0.0057
	PmB vs. PmB + Tetracycline	0.537	-1.689 to 2.763	No	ns	0.7899
	Tetracycline vs. PmB + Tetracycline	3.922	1.180 to 6.665	Yes	*	0.0231
	Test details	Mean 1	Mean 2	Mean diff.	SE of diff.	N1	N2	q	DF
	Row 1
	No drug vs. PmB	8.143	7.977	0.1662	0.1071	4	4	2.195	3.455
	No drug vs. Tetracycline	8.143	8.094	0.0489	0.2061	4	3	0.3355	2.078
	No drug vs. PmB + Tetracycline	8.143	8.227	-0.08405	0.1759	4	3	0.6758	2.108
	PmB vs. Tetracycline	7.977	8.094	-0.1173	0.2288	4	3	0.7252	3.022
	PmB vs. PmB + Tetracycline	7.977	8.227	-0.2503	0.2019	4	3	1.753	3.383
	Tetracycline vs. PmB + Tetracycline	8.094	8.227	-0.1329	0.268	3	3	0.7017	3.899
	Row 2
	No drug vs. PmB	8.151	8.11	0.0417	0.2565	4	4	0.2299	4.187
	No drug vs. Tetracycline	8.151	8.361	-0.2101	0.1396	4	3	2.129	4.989
	No drug vs. PmB + Tetracycline	8.151	8.267	-0.1157	0.1552	4	3	1.054	4.657
	PmB vs. Tetracycline	8.11	8.361	-0.2518	0.2505	4	3	1.421	3.843
	PmB vs. PmB + Tetracycline	8.11	8.267	-0.1574	0.2596	4	3	0.8574	4.227
	Tetracycline vs. PmB + Tetracycline	8.361	8.267	0.09443	0.1452	3	3	0.92	3.818
	Row 3
	No drug vs. PmB	8.281	8.058	0.2225	0.08622	4	4	3.65	5.823
	No drug vs. Tetracycline	8.281	8.134	0.1471	0.07201	4	3	2.888	4.021
	No drug vs. PmB + Tetracycline	8.281	8.266	0.01461	0.1321	4	3	0.1564	3.312
	PmB vs. Tetracycline	8.058	8.134	-0.07547	0.06237	4	3	1.711	4.352
	PmB vs. PmB + Tetracycline	8.058	8.266	-0.2079	0.1271	4	3	2.314	2.941
	Tetracycline vs. PmB + Tetracycline	8.134	8.266	-0.1325	0.1179	3	3	1.589	2.25
	Row 4
	No drug vs. PmB	8.062	7.826	0.2359	0.1702	4	4	1.96	5.982
	No drug vs. Tetracycline	8.062	8.359	-0.2973	0.1394	4	3	3.017	4.368
	No drug vs. PmB + Tetracycline	8.062	7.482	0.5792	0.4594	4	3	1.783	2.315
	PmB vs. Tetracycline	7.826	8.359	-0.5332	0.1336	4	3	5.643	4.476
	PmB vs. PmB + Tetracycline	7.826	7.482	0.3434	0.4577	4	3	1.061	2.282
	Tetracycline vs. PmB + Tetracycline	8.359	7.482	0.8765	0.4471	3	3	2.773	2.085
	Row 5
	No drug vs. PmB	7.614	4.801	2.813	0.7447	4	4	5.342	4.832
	No drug vs. Tetracycline	7.614	8.186	-0.5723	0.6525	4	3	1.24	3.173
	No drug vs. PmB + Tetracycline	7.614	4.264	3.35	0.7764	4	3	6.102	4.85
	PmB vs. Tetracycline	4.801	8.186	-3.385	0.3912	4	3	12.24	3.497
	PmB vs. PmB + Tetracycline	4.801	4.264	0.537	0.5746	4	3	1.322	4.445
	Tetracycline vs. PmB + Tetracycline	8.186	4.264	3.922	0.4486	3	3	12.36	2.254
