# Supplementary material for: Polymyxin B lethality requires energy-dependent outer membrane disruption
Source: Nat Microbiol. 2025 Sep 29;10(11):2919–33. doi: 10.1038/s41564-025-02133-1 (PMC12578643; doi:10.1038/s41564-025-02133-1)
Supplement: Supplementary file 25 — Statistical source data. [file 41564_2025_2133_MOESM25_ESM.xlsx]

## Sheet: Extended Data Figure 9 A
	OD600nm
		Concentration (µg/ml)
		0	0.0625	0.125	0.25	0.5	1	2	4
Concentration (µg/ml)	256	0.0744	0.0554	0.0546	0.0555	0.056	0.0546	0.0519	0.0553
	128	0.3751	0.0558	0.0565	0.056	0.0577	0.0545	0.0527	0.057
	64	0.5466	0.0562	0.0558	0.0563	0.0567	0.0542	0.053	0.0634
	32	0.8837	0.054	0.0562	0.0551	0.0558	0.0544	0.051	0.0547
	16	0.9204	0.786	0.0548	0.0541	0.0546	0.054	0.053	0.0544
	8	0.9102	0.7318	0.0543	0.0542	0.0575	0.0545	0.0513	0.056
	4	0.9016	0.8269	0.0555	0.0552	0.0541	0.0585	0.0511	0.0539
	0	0.9447	0.927	0.9031	0.0568	0.0554	0.0536	0.0551	0.0539

## Sheet: Extended Data Figure 9 B
		OD600nm
		Concentration (µg/ml)
		0	0.0625	0.125	0.25	0.5	1	2	4
Concentration (µg/ml)	256	0.0723	0.057	0.0545	0.0552	0.0575	0.0545	0.0559	0.055
	128	0.3151	0.2814	0.2021	0.0544	0.0561	0.0541	0.0563	0.0539
	64	0.5258	0.5021	0.4629	0.2922	0.0561	0.054	0.0562	0.0551
	32	0.891	0.5642	0.5204	0.4242	0.0638	0.0544	0.0543	0.0551
	16	0.9588	0.8888	0.8366	0.7022	0.4331	0.2937	0.0567	0.0557
	8	0.9322	0.9227	0.8758	0.8713	0.8094	0.4776	0.2969	0.0556
	4	0.9191	0.8942	0.9157	0.8759	0.8461	0.866	0.5716	0.4282
	0	0.9485	0.923	0.8967	0.8765	0.8492	0.8627	0.8664	0.9158

## Sheet: Extended Data Figure 9 C
		Log10 CFU/ml
		Exp 1	Exp 2	Exp 3	Exp 1	Exp 2	Exp 3	Exp 1	Exp 2	Exp 3	Exp 1	Exp 2	Exp 3
	Time (minutes)	No drug control			PmB			PmB + Novobiocin 32			Novobiocin 32
	0	8.39794	8.38021	8.23045	8.38021	8.43136	8.38021	8.41497	8.49136	8.27875	8.41497	8.51851	8.38021
	15	8.4624	8.43136	8.38021	8.47712	8.32222	8.17609	8.41497	8.20412	8.39794	8.43136	8.50515	8.39794
	30	8.47712	8.4624	8.27875	8.36173	8.14613	8.20412	8.20412	8.11394	8.04139	8.59106	8.38021	8.41497
	60	8.8451	8.77815	8.5682	8.30103	8.23045	8.20412	7.41497	7.57978	7.69897	8.5563	8.54407	8.47712
	120	9.20412	9.14613	8.8451	8.77815	8.43136	8.17609	7.41497	7.51851	7.60206	8.5563	8.69897	9.04139
	Within each row, compare columns (simple effects within rows)
	Number of families	5
	Number of comparisons per family	6
	Alpha	0.05
	Tukey's multiple comparisons test	Mean diff.	95.00% CI of diff.	Below threshold?	Summary	Adjusted P Value
	Row 1
	No drug control vs. PmB	-30000000	-174900187 to 114900187	No	ns	0.714
	No drug control vs. PmB + Novobiocin 32	-33333333	-216993543 to 150326877	No	ns	0.8618
	No drug control vs. Novobiocin 32	-56666667	-208261390 to 94928056	No	ns	0.5015
	PmB vs. PmB + Novobiocin 32	-3333333	-217941853 to 211275186	No	ns	0.9996
	PmB vs. Novobiocin 32	-26666667	-186680014 to 133346680	No	ns	0.8012
	PmB + Novobiocin 32 vs. Novobiocin 32	-23333333	-208559245 to 161892578	No	ns	0.9477
	Row 2
	No drug control vs. PmB	46666667	-214321649 to 307654983	No	ns	0.7577
	No drug control vs. PmB + Novobiocin 32	43333333	-134007576 to 220674243	No	ns	0.6509
	No drug control vs. Novobiocin 32	-13333333	-123042744 to 96376077	No	ns	0.9481
	PmB vs. PmB + Novobiocin 32	-3333333	-233497527 to 226830860	No	ns	0.9999
	PmB vs. Novobiocin 32	-60000000	-300766529 to 180766529	No	ns	0.6487
	PmB + Novobiocin 32 vs. Novobiocin 32	-56666667	-224383293 to 111049959	No	ns	0.5263
	Row 3
	No drug control vs. PmB	83333333	-103331683 to 269998349	No	ns	0.3689
	No drug control vs. PmB + Novobiocin 32	126666667	-73669039 to 327002372	No	ns	0.1429
	No drug control vs. Novobiocin 32	-36666667	-285434604 to 212101270	No	ns	0.9187
	PmB vs. PmB + Novobiocin 32	43333333	-104152386 to 190819052	No	ns	0.5731
	PmB vs. Novobiocin 32	-120000000	-370759721 to 130759721	No	ns	0.2897
	PmB + Novobiocin 32 vs. Novobiocin 32	-163333333	-449298721 to 122632055	No	ns	0.1615
	Row 4
	No drug control vs. PmB	380000000	-279934256 to 1039934256	No	ns	0.1421
	No drug control vs. PmB + Novobiocin 32	518666667	-152411792 to 1189745125	No	ns	0.0817
	No drug control vs. Novobiocin 32	220000000	-419179190 to 859179190	No	ns	0.3445
	PmB vs. PmB + Novobiocin 32	138666667	74517756 to 202815578	Yes	**	0.0051
	PmB vs. Novobiocin 32	-160000000	-257940073 to -62059927	Yes	*	0.011
	PmB + Novobiocin 32 vs. Novobiocin 32	-298666667	-407060096 to -190273238	Yes	**	0.0042
	Row 5
	No drug control vs. PmB	893333333	-603643616 to 2390310283	No	ns	0.1723
	No drug control vs. PmB + Novobiocin 32	1200333333	-689470851 to 3090137518	No	ns	0.1166
	No drug control vs. Novobiocin 32	580000000	-888890767 to 2048890767	No	ns	0.4571
	PmB vs. PmB + Novobiocin 32	307000000	-623727777 to 1237727777	No	ns	0.3401
	PmB vs. Novobiocin 32	-313333333	-1520375619 to 893708952	No	ns	0.6702
	PmB + Novobiocin 32 vs. Novobiocin 32	-620333333	-2192060004 to 951393337	No	ns	0.2605
	Test details	Mean 1	Mean 2	Mean diff.	SE of diff.	N1	N2	q	DF
	Row 1
	No drug control vs. PmB	220000000	250000000	-30000000	27080128	3	3	1.567	2.616
	No drug control vs. PmB + Novobiocin 32	220000000	253333333	-33333333	42946996	3	3	1.098	3.643
	No drug control vs. Novobiocin 32	220000000	276666667	-56666667	37118429	3	3	2.159	3.974
	PmB vs. PmB + Novobiocin 32	250000000	253333333	-3333333	36209268	3	3	0.1302	2.328
	PmB vs. Novobiocin 32	250000000	276666667	-26666667	29059326	3	3	1.298	2.528
	PmB + Novobiocin 32 vs. Novobiocin 32	253333333	276666667	-23333333	44221664	3	3	0.7462	3.784
	Row 2
	No drug control vs. PmB	266666667	220000000	46666667	45946829	3	3	1.436	2.439
	No drug control vs. PmB + Novobiocin 32	266666667	223333333	43333333	34960295	3	3	1.753	2.8
	No drug control vs. Novobiocin 32	266666667	280000000	-13333333	25385910	3	3	0.7428	3.575
	PmB vs. PmB + Novobiocin 32	220000000	223333333	-3333333	53954714	3	3	0.08737	3.659
	PmB vs. Novobiocin 32	220000000	280000000	-60000000	48304589	3	3	1.757	2.867
	PmB + Novobiocin 32 vs. Novobiocin 32	223333333	280000000	-56666667	38005848	3	3	2.109	3.448
	Row 3
	No drug control vs. PmB	260000000	176666667	83333333	44472214	3	3	2.65	3.77
	No drug control vs. PmB + Novobiocin 32	260000000	133333333	126666667	38005848	3	3	4.713	2.665
	No drug control vs. Novobiocin 32	260000000	296666667	-36666667	58689390	3	3	0.8835	3.702
	PmB vs. PmB + Novobiocin 32	176666667	133333333	43333333	30912062	3	3	1.982	3.05
	PmB vs. Novobiocin 32	176666667	296666667	-120000000	54365021	3	3	3.122	3.21
	PmB + Novobiocin 32 vs. Novobiocin 32	133333333	296666667	-163333333	49216077	3	3	4.693	2.378
	Row 4
	No drug control vs. PmB	556666667	176666667	380000000	98432154	3	3	5.46	2.061
	No drug control vs. PmB + Novobiocin 32	556666667	38000000	518666667	97941025	3	3	7.489	2.02
	No drug control vs. Novobiocin 32	556666667	336666667	220000000	99442893	3	3	3.129	2.144
	PmB vs. PmB + Novobiocin 32	176666667	38000000	138666667	13872435	3	3	14.14	3.197
	PmB vs. Novobiocin 32	176666667	336666667	-160000000	22110832	3	3	10.23	3.427
	PmB + Novobiocin 32 vs. Novobiocin 32	38000000	336666667	-298666667	19810211	3	3	21.32	2.547
	Row 5
	No drug control vs. PmB	1233333333	340000000	893333333	304211184	3	3	4.153	2.918
	No drug control vs. PmB + Novobiocin 32	1233333333	33000000	1200333333	272875022	3	3	6.221	2.001
	No drug control vs. Novobiocin 32	1233333333	653333333	580000000	354902177	3	3	2.311	3.872
	PmB vs. PmB + Novobiocin 32	340000000	33000000	307000000	134596929	3	3	3.226	2.004
	PmB vs. Novobiocin 32	340000000	653333333	-313333333	263839177	3	3	1.68	3.251
	PmB + Novobiocin 32 vs. Novobiocin 32	33000000	653333333	-620333333	226996574	3	3	3.865	2.001

## Sheet: Extended Data Figure 9 D
		Log10 CFU/ml
		Exp 1	Exp 2	Exp 3	Exp 1	Exp 2	Exp 3	Exp 1	Exp 2	Exp 3	Exp 1	Exp 2	Exp 3
	Time (minutes)	No drug control			PmBN			PmBN + Novobiocin 32			Novobiocin 32
	0	8.38021	8.47712	8.4624	8.41497	8.47712	8.51851	8.50515	8.44716	8.41497	8.43136	8.30103	8.36173
	15	8.41497	8.47712	8.54407	8.51851	8.44716	8.51851	8.51851	8.41497	8.61278	8.49136	8.39794	8.5563
	30	8.44716	8.53148	8.4624	8.36173	8.50515	8.60206	8.44716	8.59106	8.60206	8.41497	8.50515	8.25527
	60	8.43136	8.60206	8.43136	8.41497	8.47712	8.49136	8.36173	8.53148	8.4624	8.47712	8.59106	8.47712
	120	8.95424	9	9	8.69897	9.11394	9.14613	8.90309	8.77815	9.04139	8.8451	8.95424	9

## Sheet: Extended Data Figure 9 E
		OM+IM permeabilisation (sytox RFU/OD600nm)
		Exp 1	Exp 2	Exp 3	Exp 1	Exp 2	Exp 3	Exp 1	Exp 2	Exp 3	Exp 1	Exp 2	Exp 3	Exp 1	Exp 2	Exp 3	Exp 1	Exp 2	Exp 3	Exp 1	Exp 2	Exp 3	Exp 1	Exp 2	Exp 3
	Time (minutes)	256 Novobiovin			128 Novobiocin			64 Novobiocin			32 Novobiocin			16 Novobiovin			8 Novobiocin			4 Novobiocin			0 Novobiocin
	0	-577.847	1337.98	-1203.95	2025	2170.33	-3262.97	1729.48	2150.42	-860.291	1023.22	5644.59	105.666	971.442	2780.06	2071.81	768.013	5144.04	519.202	1457.53	3596.04	-551.67	917.611	4114.22	-1967.13
	15	7030.56	4373.16	5160.42	6985.02	6808.84	4267.29	5639.03	6092.32	4311.43	4050.77	5673.42	3416.94	3628.63	6233.34	2628.97	3767.84	5696.51	1704.06	3872.17	6319.28	2427.4	4543.87	7729.96	2550.47
	30	6024.34	4518.79	4310.73	4080.68	5974.54	3102.52	4124.31	4871.74	2304.96	3477.9	4893.42	1281.53	3342.45	4841.83	541.332	3857.68	3532.9	-93.137	4307.2	3507.58	108.984	4685.75	4452.42	848.419
	45	7664.93	7400.23	5892.68	5619.61	8153.47	4730.61	5516.81	6264.61	3683.33	5132.94	4734.09	3186.98	3229.87	3882.42	1084.78	3018.53	908.483	-926.629	2749.38	-871.599	-1994.98	2392.23	1112.98	-994.985
	60	8790.1	8851.46	8412.93	7487.84	9333.89	7365.25	6698.2	6591.06	4827.65	4929.54	4312.78	2882.53	1870.6	730.704	-488.8	1151.06	-2473.66	-3820.15	-529.07	-2973.31	-4344.3	96.8504	-1269.97	-2595.23
	75	10522.9	13276.5	10750.3	8224.98	12980.4	8812.99	6009.87	9960.35	5178.86	4034.96	6249.74	2498.78	274.876	2206.62	-880.864	-1444.19	-283.559	-4069.4	-2497.95	-3094.88	-5679.78	-3975.16	-3469.03	-4096.94
	90	13672.8	16087.2	13970.1	11292.4	16443.6	12454.1	8547.81	11957.9	7634.46	6293.92	7216.93	4586.33	3023.53	2990.64	233.226	840.307	-1583.91	-3186.57	-2019.52	-4098.2	-6550.34	-6045.77	-4561.16	-5230.43
	105	15534.7	17166.9	16426.8	13702.5	16475.1	15114.1	10461.9	11615.7	9280.28	7667.05	6752.22	5158.7	2847.58	1510.6	981.681	318.716	-3662.14	-4496.72	-3983.02	-4772.86	-6898.97	-7698.12	-5645.52	-5792.74
	120	16747.3	15738.7	16544.8	14649.8	14845.6	13536.4	10660.6	9431.14	7800.5	7651.47	5072.08	3751.1	1516.76	1387.73	-1128.36	-2160.78	-4474.43	-6263.69	-5338.53	-4489.85	-6328.3	-9412.97	-6373.68	-6403.8
	Within each row, compare columns (simple effects within rows)
	Number of families	10
	Number of comparisons per family	28
	Alpha	0.05
	Tukey's multiple comparisons test	Mean diff.	95.00% CI of diff.	Below threshold?	Summary	Adjusted P Value
	Row 1
	256 Novobiovin vs. 128 Novobiocin	-458.7	-13664 to 12747	No	ns	>0.9999
	256 Novobiovin vs. 64 Novobiocin	-1154	-7602 to 5294	No	ns	0.9605
	256 Novobiovin vs. 32 Novobiocin	-2406	-14933 to 10121	No	ns	0.8618
	256 Novobiovin vs. 16 Novobiovin	-2089	-7265 to 3087	No	ns	0.4769
	256 Novobiovin vs. 8 Novobiocin	-2292	-12918 to 8334	No	ns	0.8351
	256 Novobiovin vs. 4 Novobiocin	-1649	-9793 to 6496	No	ns	0.9062
	256 Novobiovin vs. 0 Novobiocin	-1170	-14087 to 11748	No	ns	0.9948
	128 Novobiocin vs. 64 Novobiocin	-695.7	-13246 to 11855	No	ns	0.9999
	128 Novobiocin vs. 32 Novobiocin	-1947	-14824 to 10930	No	ns	0.9847
	128 Novobiocin vs. 16 Novobiovin	-1630	-16077 to 12817	No	ns	0.9658
	128 Novobiocin vs. 8 Novobiocin	-1833	-14162 to 10496	No	ns	0.9846
	128 Novobiocin vs. 4 Novobiocin	-1190	-13302 to 10922	No	ns	0.9976
	128 Novobiocin vs. 0 Novobiocin	-710.8	-13730 to 12309	No	ns	>0.9999
	64 Novobiocin vs. 32 Novobiocin	-1251	-13181 to 10679	No	ns	0.994
	64 Novobiocin vs. 16 Novobiovin	-934.6	-7464 to 5595	No	ns	0.9718
	64 Novobiocin vs. 8 Novobiocin	-1137	-11372 to 9098	No	ns	0.9942
	64 Novobiocin vs. 4 Novobiocin	-494.1	-8655 to 7667	No	ns	>0.9999
	64 Novobiocin vs. 0 Novobiocin	-15.03	-12301 to 12271	No	ns	>0.9999
	32 Novobiocin vs. 16 Novobiovin	316.7	-13414 to 14048	No	ns	>0.9999
	32 Novobiocin vs. 8 Novobiocin	114.1	-11838 to 12066	No	ns	>0.9999
	32 Novobiocin vs. 4 Novobiocin	757.2	-10842 to 12356	No	ns	0.9998
	32 Novobiocin vs. 0 Novobiocin	1236	-11516 to 13989	No	ns	0.9988
	16 Novobiovin vs. 8 Novobiocin	-202.6	-11875 to 11469	No	ns	>0.9999
	16 Novobiovin vs. 4 Novobiocin	440.5	-8346 to 9227	No	ns	0.9999
	16 Novobiovin vs. 0 Novobiocin	919.5	-13224 to 15063	No	ns	0.9981
	8 Novobiocin vs. 4 Novobiocin	643.1	-9613 to 10899	No	ns	>0.9999
	8 Novobiocin vs. 0 Novobiocin	1122	-11044 to 13288	No	ns	0.999
	4 Novobiocin vs. 0 Novobiocin	479.1	-11413 to 12371	No	ns	>0.9999
	Row 2
	256 Novobiovin vs. 128 Novobiocin	-499	-6667 to 5669	No	ns	0.9996
	256 Novobiovin vs. 64 Novobiocin	173.8	-5163 to 5511	No	ns	>0.9999
	256 Novobiovin vs. 32 Novobiocin	1141	-4314 to 6596	No	ns	0.9262
	256 Novobiovin vs. 16 Novobiovin	1358	-5919 to 8634	No	ns	0.9456
	256 Novobiovin vs. 8 Novobiocin	1799	-6006 to 9603	No	ns	0.8647
	256 Novobiovin vs. 4 Novobiocin	1315	-6372 to 9002	No	ns	0.9593
	256 Novobiovin vs. 0 Novobiocin	579.9	-10030 to 11190	No	ns	0.9999
	128 Novobiocin vs. 64 Novobiocin	672.8	-5333 to 6678	No	ns	0.9935
	128 Novobiocin vs. 32 Novobiocin	1640	-4325 to 7605	No	ns	0.7894
	128 Novobiocin vs. 16 Novobiovin	1857	-5511 to 9224	No	ns	0.8479
	128 Novobiocin vs. 8 Novobiocin	2298	-5530 to 10125	No	ns	0.7459
	128 Novobiocin vs. 4 Novobiocin	1814	-5911 to 9539	No	ns	0.8747
	128 Novobiocin vs. 0 Novobiocin	1079	-9308 to 11466	No	ns	0.9951
	64 Novobiocin vs. 32 Novobiocin	967.2	-3619 to 5554	No	ns	0.9187
	64 Novobiocin vs. 16 Novobiovin	1184	-6459 to 8827	No	ns	0.9484
	64 Novobiocin vs. 8 Novobiocin	1625	-6719 to 9968	No	ns	0.8633
	64 Novobiocin vs. 4 Novobiocin	1141	-7049 to 9332	No	ns	0.9632
	64 Novobiocin vs. 0 Novobiocin	406.2	-11285 to 12097	No	ns	>0.9999
	32 Novobiocin vs. 16 Novobiovin	216.7	-7106 to 7540	No	ns	>0.9999
	32 Novobiocin vs. 8 Novobiocin	657.6	-7279 to 8594	No	ns	0.9987
	32 Novobiocin vs. 4 Novobiocin	174.1	-7627 to 7976	No	ns	>0.9999
	32 Novobiocin vs. 0 Novobiocin	-561.1	-11589 to 10467	No	ns	0.9999
	16 Novobiovin vs. 8 Novobiocin	440.8	-7767 to 8649	No	ns	>0.9999
	16 Novobiovin vs. 4 Novobiocin	-42.64	-8178 to 8093	No	ns	>0.9999
	16 Novobiovin vs. 0 Novobiocin	-777.8	-10985 to 9430	No	ns	0.9996
	8 Novobiocin vs. 4 Novobiocin	-483.5	-8891 to 7924	No	ns	>0.9999
	8 Novobiocin vs. 0 Novobiocin	-1219	-11464 to 9027	No	ns	0.9947
	4 Novobiocin vs. 0 Novobiocin	-735.2	-10968 to 9497	No	ns	0.9997
	Row 3
	256 Novobiovin vs. 128 Novobiocin	565.4	-5167 to 6297	No	ns	0.9972
	256 Novobiovin vs. 64 Novobiocin	1184	-3974 to 6342	No	ns	0.8722
	256 Novobiovin vs. 32 Novobiocin	1734	-5685 to 9152	No	ns	0.7938
	256 Novobiovin vs. 16 Novobiovin	2043	-7265 to 11350	No	ns	0.7845
	256 Novobiovin vs. 8 Novobiocin	2519	-6845 to 11882	No	ns	0.6517
	256 Novobiovin vs. 4 Novobiocin	2310	-7247 to 11867	No	ns	0.7199
	256 Novobiovin vs. 0 Novobiocin	1622	-7516 to 10761	No	ns	0.8894
	128 Novobiocin vs. 64 Novobiocin	618.9	-5318 to 6556	No	ns	0.998
	128 Novobiocin vs. 32 Novobiocin	1168	-6014 to 8351	No	ns	0.9744
	128 Novobiocin vs. 16 Novobiovin	1477	-7063 to 10018	No	ns	0.9544
	128 Novobiocin vs. 8 Novobiocin	1953	-6631 to 10537	No	ns	0.8658
	128 Novobiocin vs. 4 Novobiocin	1745	-6989 to 10479	No	ns	0.9144
	128 Novobiocin vs. 0 Novobiocin	1057	-7354 to 9469	No	ns	0.9907
	64 Novobiocin vs. 32 Novobiocin	549.4	-6564 to 7663	No	ns	0.9996
	64 Novobiocin vs. 16 Novobiovin	858.5	-7769 to 9486	No	ns	0.9966
	64 Novobiocin vs. 8 Novobiocin	1335	-7340 to 10009	No	ns	0.9667
	64 Novobiocin vs. 4 Novobiocin	1126	-7712 to 9964	No	ns	0.9862
	64 Novobiocin vs. 0 Novobiocin	438.1	-8048 to 8924	No	ns	>0.9999
	32 Novobiocin vs. 16 Novobiovin	309.1	-8369 to 8987	No	ns	>0.9999
	32 Novobiocin vs. 8 Novobiocin	785.1	-7925 to 9495	No	ns	0.9991
	32 Novobiocin vs. 4 Novobiocin	576.4	-8248 to 9401	No	ns	0.9999
	32 Novobiocin vs. 0 Novobiocin	-111.2	-8692 to 8469	No	ns	>0.9999
	16 Novobiovin vs. 8 Novobiocin	476.1	-8805 to 9757	No	ns	>0.9999
	16 Novobiovin vs. 4 Novobiocin	267.3	-9092 to 9627	No	ns	>0.9999
	16 Novobiovin vs. 0 Novobiocin	-420.3	-9613 to 8773	No	ns	>0.9999
	8 Novobiocin vs. 4 Novobiocin	-208.8	-9589 to 9172	No	ns	>0.9999
	8 Novobiocin vs. 0 Novobiocin	-896.4	-10112 to 8320	No	ns	0.9988
	4 Novobiocin vs. 0 Novobiocin	-687.6	-9985 to 8610	No	ns	0.9998
	Row 4
	256 Novobiovin vs. 128 Novobiocin	818	-6349 to 7985	No	ns	0.9899
	256 Novobiovin vs. 64 Novobiocin	1831	-3359 to 7021	No	ns	0.5954
	256 Novobiovin vs. 32 Novobiocin	2635	-1588 to 6857	No	ns	0.2074
	256 Novobiovin vs. 16 Novobiovin	4254	-1482 to 9990	No	ns	0.1184
	256 Novobiovin vs. 8 Novobiocin	5986	-2175 to 14146	No	ns	0.1102
	256 Novobiovin vs. 4 Novobiocin	7025	-3837 to 17887	No	ns	0.1371
	256 Novobiovin vs. 0 Novobiocin	6149	-700.8 to 12999	No	ns	0.0675
	128 Novobiocin vs. 64 Novobiocin	1013	-5940 to 7966	No	ns	0.9835
	128 Novobiocin vs. 32 Novobiocin	1817	-5252 to 8885	No	ns	0.7678
	128 Novobiocin vs. 16 Novobiovin	3436	-3608 to 10479	No	ns	0.3603
	128 Novobiocin vs. 8 Novobiocin	5168	-2846 to 13181	No	ns	0.1893
	128 Novobiocin vs. 4 Novobiocin	6207	-3481 to 15895	No	ns	0.1806
	128 Novobiocin vs. 0 Novobiocin	5331	-2070 to 12732	No	ns	0.14
	64 Novobiocin vs. 32 Novobiocin	803.6	-4412 to 6019	No	ns	0.9794
	64 Novobiocin vs. 16 Novobiovin	2423	-3536 to 8381	No	ns	0.5153
	64 Novobiocin vs. 8 Novobiocin	4155	-3567 to 11877	No	ns	0.2678
	64 Novobiocin vs. 4 Novobiocin	5194	-4821 to 15209	No	ns	0.2569
	64 Novobiocin vs. 0 Novobiocin	4318	-2401 to 11038	No	ns	0.1844
	32 Novobiocin vs. 16 Novobiovin	1619	-4099 to 7337	No	ns	0.7535
	32 Novobiocin vs. 8 Novobiocin	3351	-4672 to 11375	No	ns	0.3861
	32 Novobiocin vs. 4 Novobiocin	4390	-6271 to 15052	No	ns	0.3496
	32 Novobiocin vs. 0 Novobiocin	3515	-3252 to 10281	No	ns	0.2728
	16 Novobiovin vs. 8 Novobiocin	1732	-5992 to 9456	No	ns	0.8889
	16 Novobiovin vs. 4 Novobiocin	2771	-7064 to 12606	No	ns	0.7122
	16 Novobiovin vs. 0 Novobiocin	1896	-4946 to 8737	No	ns	0.8002
	8 Novobiocin vs. 4 Novobiocin	1039	-8734 to 10812	No	ns	0.9974
	8 Novobiocin vs. 0 Novobiocin	163.4	-7759 to 8086	No	ns	>0.9999
	4 Novobiocin vs. 0 Novobiocin	-875.8	-10565 to 8813	No	ns	0.9987
	Row 5
	256 Novobiovin vs. 128 Novobiocin	622.5	-4808 to 6053	No	ns	0.9489
	256 Novobiovin vs. 64 Novobiocin	2646	-2490 to 7782	No	ns	0.1893
	256 Novobiovin vs. 32 Novobiocin	4643	-491.2 to 9778	No	ns	0.0617
	256 Novobiovin vs. 16 Novobiovin	7981	2120 to 13841	Yes	*	0.0262
	256 Novobiovin vs. 8 Novobiocin	10399	-3064 to 23862	No	ns	0.0825
	256 Novobiovin vs. 4 Novobiocin	11300	1297 to 21304	Yes	*	0.0392
	256 Novobiovin vs. 0 Novobiocin	9941	3157 to 16725	Yes	*	0.0226
	128 Novobiocin vs. 64 Novobiocin	2023	-2551 to 6597	No	ns	0.4481
	128 Novobiocin vs. 32 Novobiocin	4021	-552.8 to 8594	No	ns	0.0763
	128 Novobiocin vs. 16 Novobiovin	7358	2502 to 12214	Yes	*	0.0115
	128 Novobiocin vs. 8 Novobiocin	9777	-1183 to 20736	No	ns	0.0664
	128 Novobiocin vs. 4 Novobiocin	10678	2968 to 18388	Yes	*	0.0193
	128 Novobiocin vs. 0 Novobiocin	9318	3986 to 14651	Yes	**	0.0071
	64 Novobiocin vs. 32 Novobiocin	1997	-2457 to 6452	No	ns	0.4379
	64 Novobiocin vs. 16 Novobiovin	5335	561.6 to 10108	Yes	*	0.0343
	64 Novobiocin vs. 8 Novobiocin	7753	-3345 to 18852	No	ns	0.1174
	64 Novobiocin vs. 4 Novobiocin	8655	871.8 to 16437	Yes	*	0.0371
	64 Novobiocin vs. 0 Novobiocin	7295	2004 to 12586	Yes	*	0.017
	32 Novobiocin vs. 16 Novobiovin	3337	-1435 to 8110	No	ns	0.1513
	32 Novobiocin vs. 8 Novobiocin	5756	-5344 to 16855	No	ns	0.2238
	32 Novobiocin vs. 4 Novobiocin	6657	-1126 to 14440	No	ns	0.0766
	32 Novobiocin vs. 0 Novobiocin	5298	6.598 to 10589	Yes	*	0.0498
	16 Novobiovin vs. 8 Novobiocin	2418	-8353 to 13190	No	ns	0.7883
	16 Novobiovin vs. 4 Novobiocin	3320	-4309 to 10948	No	ns	0.3926
	16 Novobiovin vs. 0 Novobiocin	1960	-3460 to 7380	No	ns	0.6092
	8 Novobiocin vs. 4 Novobiocin	901.3	-9168 to 10970	No	ns	0.999
	8 Novobiocin vs. 0 Novobiocin	-458.1	-10895 to 9979	No	ns	>0.9999
	4 Novobiocin vs. 0 Novobiocin	-1359	-8911 to 6192	No	ns	0.9494
	Row 6
	256 Novobiovin vs. 128 Novobiocin	1510	-8776 to 11797	No	ns	0.9719
	256 Novobiovin vs. 64 Novobiocin	4467	-5646 to 14580	No	ns	0.3776
	256 Novobiovin vs. 32 Novobiocin	7255	-199.4 to 14710	No	ns	0.0546
	256 Novobiovin vs. 16 Novobiovin	10983	4432 to 17534	Yes	**	0.0079
	256 Novobiovin vs. 8 Novobiocin	13449	5815 to 21083	Yes	**	0.0071
	256 Novobiovin vs. 4 Novobiocin	15274	8399 to 22150	Yes	**	0.0028
	256 Novobiovin vs. 0 Novobiocin	15364	7851 to 22877	Yes	*	0.0108
	128 Novobiocin vs. 64 Novobiocin	2956	-7961 to 13874	No	ns	0.8216
	128 Novobiocin vs. 32 Novobiocin	5745	-4389 to 15879	No	ns	0.2461
	128 Novobiocin vs. 16 Novobiovin	9473	-781.7 to 19727	No	ns	0.0628
	128 Novobiocin vs. 8 Novobiocin	11939	1789 to 22088	Yes	*	0.0295
	128 Novobiocin vs. 4 Novobiocin	13764	3603 to 23924	Yes	*	0.0194
	128 Novobiocin vs. 0 Novobiocin	13853	466.4 to 27240	Yes	*	0.0467
	64 Novobiocin vs. 32 Novobiocin	2789	-7205 to 12782	No	ns	0.7734
	64 Novobiocin vs. 16 Novobiovin	6516	-3568 to 16600	No	ns	0.1652
	64 Novobiocin vs. 8 Novobiocin	8982	-1031 to 18995	No	ns	0.0704
	64 Novobiocin vs. 4 Novobiocin	10807	805.1 to 20809	Yes	*	0.0394
	64 Novobiocin vs. 0 Novobiocin	10897	-2284 to 24077	No	ns	0.0728
	32 Novobiocin vs. 16 Novobiovin	3728	-3756 to 11212	No	ns	0.3452
	32 Novobiocin vs. 8 Novobiocin	6194	-1923 to 14310	No	ns	0.1183
	32 Novobiocin vs. 4 Novobiocin	8019	372.1 to 15665	Yes	*	0.0426
	32 Novobiocin vs. 0 Novobiocin	8108	-1395 to 17611	No	ns	0.0689
	16 Novobiovin vs. 8 Novobiocin	2466	-5192 to 10124	No	ns	0.6889
	16 Novobiovin vs. 4 Novobiocin	4291	-2634 to 11217	No	ns	0.211
	16 Novobiovin vs. 0 Novobiocin	4381	-3309 to 12070	No	ns	0.1551
	8 Novobiocin vs. 4 Novobiocin	1825	-5972 to 9623	No	ns	0.8877
	8 Novobiocin vs. 0 Novobiocin	1915	-7887 to 11716	No	ns	0.7136
	4 Novobiocin vs. 0 Novobiocin	89.51	-8333 to 8512	No	ns	>0.9999
	Row 7
	256 Novobiovin vs. 128 Novobiocin	1180	-9972 to 12332	No	ns	0.9912
	256 Novobiovin vs. 64 Novobiocin	5197	-3875 to 14268	No	ns	0.2147
	256 Novobiovin vs. 32 Novobiocin	8544	2921 to 14168	Yes	*	0.0113
	256 Novobiovin vs. 16 Novobiovin	12494	6146 to 18843	Yes	**	0.0046
	256 Novobiovin vs. 8 Novobiocin	15887	7938 to 23836	Yes	**	0.0055
	256 Novobiovin vs. 4 Novobiocin	18799	9778 to 27821	Yes	**	0.0054
	256 Novobiovin vs. 0 Novobiocin	19856	14593 to 25118	Yes	**	0.0011
	128 Novobiocin vs. 64 Novobiocin	4017	-6752 to 14786	No	ns	0.5794
	128 Novobiocin vs. 32 Novobiocin	7364	-3751 to 18480	No	ns	0.1419
	128 Novobiocin vs. 16 Novobiovin	11314	603.3 to 22025	Yes	*	0.0426
	128 Novobiocin vs. 8 Novobiocin	14707	4127 to 25287	Yes	*	0.0168
	128 Novobiocin vs. 4 Novobiocin	17619	6862 to 28377	Yes	**	0.0089
	128 Novobiocin vs. 0 Novobiocin	18676	5896 to 31455	Yes	*	0.0215
	64 Novobiocin vs. 32 Novobiocin	3348	-5703 to 12398	No	ns	0.5047
	64 Novobiocin vs. 16 Novobiovin	7298	-1605 to 16200	No	ns	0.0911
	64 Novobiocin vs. 8 Novobiocin	10690	1474 to 19907	Yes	*	0.0302
	64 Novobiocin vs. 4 Novobiocin	13603	3960 to 23245	Yes	*	0.0149
	64 Novobiocin vs. 0 Novobiocin	14659	4261 to 25057	Yes	*	0.0225
	32 Novobiocin vs. 16 Novobiovin	3950	-2416 to 10316	No	ns	0.2063
	32 Novobiocin vs. 8 Novobiocin	7342	-598.0 to 15283	No	ns	0.0632
	32 Novobiocin vs. 4 Novobiocin	10255	1254 to 19256	Yes	*	0.0342
	32 Novobiocin vs. 0 Novobiocin	11312	5963 to 16660	Yes	**	0.0054
	16 Novobiovin vs. 8 Novobiocin	3393	-4590 to 11375	No	ns	0.4622
	16 Novobiovin vs. 4 Novobiocin	6305	-2556 to 15166	No	ns	0.136
	16 Novobiovin vs. 0 Novobiocin	7362	671.5 to 14052	Yes	*	0.039
	8 Novobiocin vs. 4 Novobiocin	2913	-6274 to 12099	No	ns	0.7138
	8 Novobiocin vs. 0 Novobiocin	3969	-5026 to 12964	No	ns	0.2914
	4 Novobiocin vs. 0 Novobiocin	1056	-9281 to 11394	No	ns	0.9817
	Row 8
	256 Novobiovin vs. 128 Novobiocin	1279	-4222 to 6780	No	ns	0.8303
	256 Novobiovin vs. 64 Novobiocin	5924	1361 to 10486	Yes	*	0.0217
	256 Novobiovin vs. 32 Novobiocin	9850	4869 to 14831	Yes	**	0.0057
	256 Novobiovin vs. 16 Novobiovin	14596	10756 to 18436	Yes	***	0.0004
	256 Novobiovin vs. 8 Novobiocin	18990	7176 to 30803	Yes	*	0.0166
	256 Novobiovin vs. 4 Novobiocin	21594	15517 to 27671	Yes	**	0.0013
	256 Novobiovin vs. 0 Novobiocin	22755	18281 to 27228	Yes	***	0.0003
	128 Novobiocin vs. 64 Novobiocin	4645	-879.5 to 10169	No	ns	0.087
	128 Novobiocin vs. 32 Novobiocin	8571	2909 to 14233	Yes	*	0.0116
	128 Novobiocin vs. 16 Novobiovin	13317	7900 to 18735	Yes	**	0.0025
	128 Novobiocin vs. 8 Novobiocin	17711	7329 to 28092	Yes	*	0.0107
	128 Novobiocin vs. 4 Novobiocin	20316	14147 to 26484	Yes	***	0.0006
	128 Novobiocin vs. 0 Novobiocin	21476	15976 to 26976	Yes	***	0.0004
	64 Novobiocin vs. 32 Novobiocin	3927	-1266 to 9120	No	ns	0.1211
	64 Novobiocin vs. 16 Novobiovin	8673	4042 to 13303	Yes	**	0.0055
	64 Novobiocin vs. 8 Novobiocin	13066	2254 to 23878	Yes	*	0.0305
	64 Novobiocin vs. 4 Novobiocin	15671	9748 to 21594	Yes	**	0.0016
	64 Novobiocin vs. 0 Novobiocin	16831	11926 to 21737	Yes	***	0.0005
	32 Novobiocin vs. 16 Novobiovin	4746	-228.3 to 9720	No	ns	0.058
	32 Novobiocin vs. 8 Novobiocin	9139	-1451 to 19729	No	ns	0.0736
	32 Novobiocin vs. 4 Novobiocin	11744	5736 to 17753	Yes	**	0.0047
	32 Novobiocin vs. 0 Novobiocin	12905	7748 to 18062	Yes	**	0.0017
	16 Novobiovin vs. 8 Novobiocin	4393	-6971 to 15757	No	ns	0.3706
	16 Novobiovin vs. 4 Novobiocin	6998	1075 to 12921	Yes	*	0.0301
	16 Novobiovin vs. 0 Novobiocin	8159	3600 to 12718	Yes	**	0.0064
	8 Novobiocin vs. 4 Novobiocin	2605	-7615 to 12825	No	ns	0.7762
	8 Novobiocin vs. 0 Novobiocin	3765	-7101 to 14631	No	ns	0.4803
	4 Novobiocin vs. 0 Novobiocin	1161	-4750 to 7072	No	ns	0.9358
	Row 9
	256 Novobiovin vs. 128 Novobiocin	2000	-766.9 to 4766	No	ns	0.1329
	256 Novobiovin vs. 64 Novobiocin	7046	702.4 to 13390	Yes	*	0.0389
	256 Novobiovin vs. 32 Novobiocin	10852	1429 to 20275	Yes	*	0.0367
	256 Novobiovin vs. 16 Novobiovin	15752	9094 to 22409	Yes	**	0.0061
	256 Novobiovin vs. 8 Novobiocin	20643	10807 to 30479	Yes	**	0.0096
	256 Novobiovin vs. 4 Novobiocin	21729	18068 to 25390	Yes	***	0.0002
	256 Novobiovin vs. 0 Novobiocin	23740	15656 to 31825	Yes	**	0.0049
	128 Novobiocin vs. 64 Novobiocin	5047	-861.1 to 10954	No	ns	0.0755
	128 Novobiocin vs. 32 Novobiocin	8852	-14.16 to 17719	No	ns	0.0502
	128 Novobiocin vs. 16 Novobiovin	13752	7553 to 19951	Yes	**	0.0056
	128 Novobiocin vs. 8 Novobiocin	18644	9368 to 27919	Yes	**	0.0093
	128 Novobiocin vs. 4 Novobiocin	19729	16119 to 23340	Yes	***	0.0002
	128 Novobiocin vs. 0 Novobiocin	21741	14184 to 29298	Yes	**	0.0036
	64 Novobiocin vs. 32 Novobiocin	3806	-3947 to 11559	No	ns	0.3383
	64 Novobiocin vs. 16 Novobiovin	8705	2494 to 14917	Yes	*	0.0153
	64 Novobiocin vs. 8 Novobiocin	13597	5560 to 21634	Yes	**	0.009
	64 Novobiocin vs. 4 Novobiocin	14683	9051 to 20315	Yes	**	0.0022
	64 Novobiocin vs. 0 Novobiocin	16694	9774 to 23615	Yes	**	0.0022
	32 Novobiocin vs. 16 Novobiovin	4900	-2869 to 12668	No	ns	0.1915
	32 Novobiocin vs. 8 Novobiocin	9791	1214 to 18368	Yes	*	0.0318
	32 Novobiocin vs. 4 Novobiocin	10877	2589 to 19165	Yes	*	0.0244
	32 Novobiocin vs. 0 Novobiocin	12888	4891 to 20885	Yes	**	0.0093
	16 Novobiovin vs. 8 Novobiocin	4892	-3148 to 12932	No	ns	0.2069
	16 Novobiovin vs. 4 Novobiocin	5978	99.00 to 11856	Yes	*	0.0476
	16 Novobiovin vs. 0 Novobiocin	7989	1008 to 14970	Yes	*	0.0317
	8 Novobiocin vs. 4 Novobiocin	1086	-7588 to 9760	No	ns	0.9747
	8 Novobiocin vs. 0 Novobiocin	3097	-5114 to 11309	No	ns	0.571
	4 Novobiocin vs. 0 Novobiocin	2011	-5067 to 9089	No	ns	0.6733
	Row 10
	256 Novobiovin vs. 128 Novobiocin	3129	2222 to 4035	Yes	**	0.001
	256 Novobiovin vs. 64 Novobiocin	8275	5078 to 11472	Yes	**	0.0056
	256 Novobiovin vs. 32 Novobiocin	12424	6312 to 18536	Yes	*	0.0114
	256 Novobiovin vs. 16 Novobiovin	16866	14292 to 19440	Yes	****	<0.0001
	256 Novobiovin vs. 8 Novobiocin	22019	16830 to 27208	Yes	**	0.0015
	256 Novobiovin vs. 4 Novobiocin	22744	19654 to 25833	Yes	****	<0.0001
	256 Novobiovin vs. 0 Novobiocin	24462	15280 to 33645	Yes	**	0.0081
	128 Novobiocin vs. 64 Novobiocin	5146	1660 to 8633	Yes	*	0.022
	128 Novobiocin vs. 32 Novobiocin	9295	2955 to 15636	Yes	*	0.0231
	128 Novobiocin vs. 16 Novobiovin	13738	10878 to 16597	Yes	***	0.0006
	128 Novobiocin vs. 8 Novobiocin	18890	13450 to 24330	Yes	**	0.0038
	128 Novobiocin vs. 4 Novobiocin	19615	16235 to 22994	Yes	****	<0.0001
	128 Novobiocin vs. 0 Novobiocin	21334	11980 to 30687	Yes	*	0.0107
	64 Novobiocin vs. 32 Novobiocin	4149	-715.9 to 9014	No	ns	0.078
	64 Novobiocin vs. 16 Novobiovin	8591	5799 to 11384	Yes	***	0.0008
	64 Novobiocin vs. 8 Novobiocin	13744	9612 to 17875	Yes	***	0.0009
	64 Novobiocin vs. 4 Novobiocin	14469	11534 to 17404	Yes	***	0.0002
	64 Novobiocin vs. 0 Novobiocin	16187	8438 to 23937	Yes	**	0.0077
	32 Novobiocin vs. 16 Novobiovin	4442	-608.6 to 9493	No	ns	0.0698
	32 Novobiocin vs. 8 Novobiocin	9595	4698 to 14491	Yes	**	0.0045
	32 Novobiocin vs. 4 Novobiocin	10320	5430 to 15209	Yes	**	0.0054
	32 Novobiocin vs. 0 Novobiocin	12038	5086 to 18991	Yes	**	0.0084
	16 Novobiovin vs. 8 Novobiocin	5153	924.5 to 9381	Yes	*	0.0284
	16 Novobiovin vs. 4 Novobiocin	5877	3143 to 8612	Yes	**	0.0032
	16 Novobiovin vs. 0 Novobiocin	7596	-492.3 to 15685	No	ns	0.0577
	8 Novobiocin vs. 4 Novobiocin	724.7	-3415 to 4865	No	ns	0.9488
	8 Novobiocin vs. 0 Novobiocin	2443	-4607 to 9494	No	ns	0.5589
	4 Novobiocin vs. 0 Novobiocin	1719	-6086 to 9523	No	ns	0.7564
	Test details	Mean 1	Mean 2	Mean diff.	SE of diff.	N1	N2	q	DF
	Row 1
	256 Novobiovin vs. 128 Novobiocin	-147.9	310.8	-458.7	1944	3	3	0.3337	2.708
	256 Novobiovin vs. 64 Novobiocin	-147.9	1007	-1154	1213	3	3	1.346	3.839
	256 Novobiovin vs. 32 Novobiocin	-147.9	2258	-2406	1877	3	3	1.813	2.766
	256 Novobiovin vs. 16 Novobiovin	-147.9	1941	-2089	928.2	3	3	3.183	3.547
	256 Novobiovin vs. 8 Novobiocin	-147.9	2144	-2292	1685	3	3	1.923	2.972
	256 Novobiovin vs. 4 Novobiocin	-147.9	1501	-1649	1421	3	3	1.641	3.398
	256 Novobiovin vs. 0 Novobiocin	-147.9	1022	-1170	1916	3	3	0.8634	2.732
	128 Novobiocin vs. 64 Novobiocin	310.8	1007	-695.7	2020	3	3	0.4871	3.03
	128 Novobiocin vs. 32 Novobiocin	310.8	2258	-1947	2476	3	3	1.112	3.993
	128 Novobiocin vs. 16 Novobiovin	310.8	1941	-1630	1863	3	3	1.237	2.344
	128 Novobiocin vs. 8 Novobiocin	310.8	2144	-1833	2335	3	3	1.11	3.885
	128 Novobiocin vs. 4 Novobiocin	310.8	1501	-1190	2151	3	3	0.7821	3.494
	128 Novobiocin vs. 0 Novobiocin	310.8	1022	-710.8	2506	3	3	0.4011	3.999
	64 Novobiocin vs. 32 Novobiocin	1007	2258	-1251	1955	3	3	0.905	3.106
	64 Novobiocin vs. 16 Novobiovin	1007	1941	-934.6	1078	3	3	1.226	3.139
	64 Novobiocin vs. 8 Novobiocin	1007	2144	-1137	1772	3	3	0.9074	3.361
	64 Novobiocin vs. 4 Novobiocin	1007	1501	-494.1	1523	3	3	0.4587	3.789
	64 Novobiocin vs. 0 Novobiocin	1007	1022	-15.03	1993	3	3	0.01067	3.061
	32 Novobiocin vs. 16 Novobiovin	2258	1941	316.7	1793	3	3	0.2498	2.374
	32 Novobiocin vs. 8 Novobiocin	2258	2144	114.1	2279	3	3	0.07079	3.932
	32 Novobiocin vs. 4 Novobiocin	2258	1501	757.2	2091	3	3	0.5121	3.577
	32 Novobiocin vs. 0 Novobiocin	2258	1022	1236	2454	3	3	0.7124	3.998
	16 Novobiovin vs. 8 Novobiocin	1941	2144	-202.6	1591	3	3	0.1801	2.484
	16 Novobiovin vs. 4 Novobiocin	1941	1501	440.5	1308	3	3	0.4762	2.744
	16 Novobiovin vs. 0 Novobiocin	1941	1022	919.5	1833	3	3	0.7093	2.356
	8 Novobiocin vs. 4 Novobiocin	2144	1501	643.1	1921	3	3	0.4735	3.811
	8 Novobiocin vs. 0 Novobiocin	2144	1022	1122	2311	3	3	0.6868	3.906
	4 Novobiocin vs. 0 Novobiocin	1501	1022	479.1	2126	3	3	0.3187	3.529
	Row 2
	256 Novobiovin vs. 128 Novobiocin	5521	6020	-499	1180	3	3	0.5981	3.954
	256 Novobiovin vs. 64 Novobiocin	5521	5348	173.8	952.1	3	3	0.2581	3.518
	256 Novobiovin vs. 32 Novobiocin	5521	4380	1141	1036	3	3	1.558	3.902
	256 Novobiovin vs. 16 Novobiovin	5521	4164	1358	1332	3	3	1.441	3.669
	256 Novobiovin vs. 8 Novobiocin	5521	3723	1799	1396	3	3	1.822	3.534
	256 Novobiovin vs. 4 Novobiocin	5521	4206	1315	1382	3	3	1.345	3.563
	256 Novobiovin vs. 0 Novobiocin	5521	4941	579.9	1702	3	3	0.4819	3.016
	128 Novobiocin vs. 64 Novobiocin	6020	5348	672.8	1028	3	3	0.9257	3.303
	128 Novobiocin vs. 32 Novobiocin	6020	4380	1640	1106	3	3	2.098	3.744
	128 Novobiocin vs. 16 Novobiovin	6020	4164	1857	1387	3	3	1.893	3.847
	128 Novobiocin vs. 8 Novobiocin	6020	3723	2298	1449	3	3	2.242	3.736
	128 Novobiocin vs. 4 Novobiocin	6020	4206	1814	1436	3	3	1.787	3.761
	128 Novobiocin vs. 0 Novobiocin	6020	4941	1079	1745	3	3	0.8743	3.216
	64 Novobiocin vs. 32 Novobiocin	5348	4380	967.2	858.5	3	3	1.593	3.807
	64 Novobiocin vs. 16 Novobiovin	5348	4164	1184	1200	3	3	1.395	2.932
	64 Novobiocin vs. 8 Novobiocin	5348	3723	1625	1271	3	3	1.808	2.822
	64 Novobiocin vs. 4 Novobiocin	5348	4206	1141	1255	3	3	1.286	2.844
	64 Novobiocin vs. 0 Novobiocin	5348	4941	406.2	1600	3	3	0.3589	2.494
	32 Novobiocin vs. 16 Novobiovin	4380	4164	216.7	1267	3	3	0.2419	3.357
	32 Novobiocin vs. 8 Novobiocin	4380	3723	657.6	1334	3	3	0.697	3.218
	32 Novobiocin vs. 4 Novobiocin	4380	4206	174.1	1320	3	3	0.1866	3.247
	32 Novobiocin vs. 0 Novobiocin	4380	4941	-561.1	1651	3	3	0.4805	2.764
	16 Novobiovin vs. 8 Novobiocin	4164	3723	440.8	1576	3	3	0.3957	3.98
	16 Novobiovin vs. 4 Novobiocin	4164	4206	-42.64	1563	3	3	0.03857	3.988
	16 Novobiovin vs. 0 Novobiocin	4164	4941	-777.8	1852	3	3	0.594	3.614
	8 Novobiocin vs. 4 Novobiocin	3723	4206	-483.5	1618	3	3	0.4225	3.999
	8 Novobiocin vs. 0 Novobiocin	3723	4941	-1219	1898	3	3	0.9078	3.742
	4 Novobiocin vs. 0 Novobiocin	4206	4941	-735.2	1888	3	3	0.5506	3.716
	Row 3
	256 Novobiovin vs. 128 Novobiocin	4951	4386	565.4	1001	3	3	0.7987	3.404
	256 Novobiovin vs. 64 Novobiocin	4951	3767	1184	934	3	3	1.793	3.603
	256 Novobiovin vs. 32 Novobiocin	4951	3218	1734	1181	3	3	2.075	2.987
	256 Novobiovin vs. 16 Novobiovin	4951	2909	2043	1371	3	3	2.107	2.71
	256 Novobiovin vs. 8 Novobiocin	4951	2432	2519	1377	3	3	2.588	2.704
	256 Novobiovin vs. 4 Novobiocin	4951	2641	2310	1396	3	3	2.341	2.683
	256 Novobiovin vs. 0 Novobiocin	4951	3329	1622	1354	3	3	1.694	2.73
	128 Novobiocin vs. 64 Novobiocin	4386	3767	618.9	1136	3	3	0.7701	3.96
	128 Novobiocin vs. 32 Novobiocin	4386	3218	1168	1347	3	3	1.226	3.82
	128 Novobiocin vs. 16 Novobiovin	4386	2909	1477	1516	3	3	1.378	3.491
	128 Novobiocin vs. 8 Novobiocin	4386	2432	1953	1521	3	3	1.816	3.482
	128 Novobiocin vs. 4 Novobiocin	4386	2641	1745	1539	3	3	1.604	3.449
	128 Novobiocin vs. 0 Novobiocin	4386	3329	1057	1501	3	3	0.9959	3.52
	64 Novobiocin vs. 32 Novobiocin	3767	3218	549.4	1298	3	3	0.5985	3.648
	64 Novobiocin vs. 16 Novobiovin	3767	2909	858.5	1473	3	3	0.8243	3.29
	64 Novobiocin vs. 8 Novobiocin	3767	2432	1335	1478	3	3	1.277	3.281
	64 Novobiocin vs. 4 Novobiocin	3767	2641	1126	1496	3	3	1.064	3.249
	64 Novobiocin vs. 0 Novobiocin	3767	3329	438.1	1457	3	3	0.4252	3.319
	32 Novobiocin vs. 16 Novobiovin	3218	2909	309.1	1641	3	3	0.2664	3.875
	32 Novobiocin vs. 8 Novobiocin	3218	2432	785.1	1645	3	3	0.6748	3.868
	32 Novobiocin vs. 4 Novobiocin	3218	2641	576.4	1661	3	3	0.4906	3.846
	32 Novobiocin vs. 0 Novobiocin	3218	3329	-111.2	1627	3	3	0.0967	3.893
	16 Novobiovin vs. 8 Novobiocin	2909	2432	476.1	1787	3	3	0.3768	4
	16 Novobiovin vs. 4 Novobiocin	2909	2641	267.3	1801	3	3	0.2098	3.998
	16 Novobiovin vs. 0 Novobiocin	2909	3329	-420.3	1769	3	3	0.3359	3.999
	8 Novobiocin vs. 4 Novobiocin	2432	2641	-208.8	1806	3	3	0.1635	3.999
	8 Novobiocin vs. 0 Novobiocin	2432	3329	-896.4	1774	3	3	0.7147	3.999
	4 Novobiocin vs. 0 Novobiocin	2641	3329	-687.6	1789	3	3	0.5437	3.995
	Row 4
	256 Novobiovin vs. 128 Novobiocin	6986	6168	818	1165	3	3	0.9934	3.069
	256 Novobiovin vs. 64 Novobiocin	6986	5155	1831	944.8	3	3	2.741	3.634
	256 Novobiovin vs. 32 Novobiocin	6986	4351	2635	810.5	3	3	4.597	3.979
	256 Novobiovin vs. 16 Novobiovin	6986	2732	4254	1009	3	3	5.96	3.444
	256 Novobiovin vs. 8 Novobiocin	6986	1000	5986	1266	3	3	6.684	2.889
	256 Novobiovin vs. 4 Novobiocin	6986	-39.07	7025	1534	3	3	6.476	2.582
	256 Novobiovin vs. 0 Novobiocin	6986	836.7	6149	1131	3	3	7.687	3.138
	128 Novobiocin vs. 64 Novobiocin	6168	5155	1013	1280	3	3	1.119	3.704
	128 Novobiocin vs. 32 Novobiocin	6168	4351	1817	1185	3	3	2.168	3.205
	128 Novobiocin vs. 16 Novobiovin	6168	2732	3436	1329	3	3	3.656	3.859
	128 Novobiocin vs. 8 Novobiocin	6168	1000	5168	1533	3	3	4.767	3.956
	128 Novobiocin vs. 4 Novobiocin	6168	-39.07	6207	1761	3	3	4.985	3.625
	128 Novobiocin vs. 0 Novobiocin	6168	836.7	5331	1424	3	3	5.296	3.994
	64 Novobiocin vs. 32 Novobiocin	5155	4351	803.6	969.6	3	3	1.172	3.763
	64 Novobiocin vs. 16 Novobiovin	5155	2732	2423	1141	3	3	3.002	3.963
	64 Novobiocin vs. 8 Novobiocin	5155	1000	4155	1374	3	3	4.277	3.503
	64 Novobiocin vs. 4 Novobiocin	5155	-39.07	5194	1624	3	3	4.523	3.061
	64 Novobiocin vs. 0 Novobiocin	5155	836.7	4318	1250	3	3	4.884	3.769
	32 Novobiocin vs. 16 Novobiovin	4351	2732	1619	1033	3	3	2.217	3.587
	32 Novobiocin vs. 8 Novobiocin	4351	1000	3351	1285	3	3	3.688	3.01
	32 Novobiocin vs. 4 Novobiocin	4351	-39.07	4390	1550	3	3	4.007	2.668
	32 Novobiocin vs. 0 Novobiocin	4351	836.7	3515	1152	3	3	4.314	3.278
	16 Novobiovin vs. 8 Novobiocin	2732	1000	1732	1419	3	3	1.727	3.689
	16 Novobiovin vs. 4 Novobiocin	2732	-39.07	2771	1662	3	3	2.358	3.243
	16 Novobiovin vs. 0 Novobiocin	2732	836.7	1896	1300	3	3	2.063	3.907
	8 Novobiocin vs. 4 Novobiocin	1000	-39.07	1039	1830	3	3	0.8032	3.809
	8 Novobiocin vs. 0 Novobiocin	1000	836.7	163.4	1508	3	3	0.1532	3.92
	4 Novobiocin vs. 0 Novobiocin	-39.07	836.7	-875.8	1739	3	3	0.7122	3.552
	Row 5
	256 Novobiovin vs. 128 Novobiocin	8685	8062	622.5	651.4	3	3	1.352	2.185
	256 Novobiovin vs. 64 Novobiocin	8685	6039	2646	621.8	3	3	6.018	2.204
	256 Novobiovin vs. 32 Novobiocin	8685	4042	4643	621.6	3	3	10.56	2.204
	256 Novobiovin vs. 16 Novobiovin	8685	704.2	7981	694.9	3	3	16.24	2.162
	256 Novobiovin vs. 8 Novobiocin	8685	-1714	10399	1491	3	3	9.865	2.034
	256 Novobiovin vs. 4 Novobiocin	8685	-2616	11300	1124	3	3	14.22	2.06
	256 Novobiovin vs. 0 Novobiocin	8685	-1256	9941	789.2	3	3	17.81	2.124
	128 Novobiocin vs. 64 Novobiocin	8062	6039	2023	879.3	3	3	3.254	3.991
	128 Novobiocin vs. 32 Novobiocin	8062	4042	4021	879.2	3	3	6.467	3.99
	128 Novobiocin vs. 16 Novobiovin	8062	704.2	7358	932.5	3	3	11.16	3.982
	128 Novobiocin vs. 8 Novobiocin	8062	-1714	9777	1615	3	3	8.56	2.712
	128 Novobiocin vs. 4 Novobiocin	8062	-2616	10678	1285	3	3	11.75	3.178
	128 Novobiocin vs. 0 Novobiocin	8062	-1256	9318	1005	3	3	13.12	3.851
	64 Novobiocin vs. 32 Novobiocin	6039	4042	1997	857.5	3	3	3.294	4
	64 Novobiocin vs. 16 Novobiovin	6039	704.2	5335	912.1	3	3	8.272	3.947
	64 Novobiocin vs. 8 Novobiocin	6039	-1714	7753	1604	3	3	6.838	2.65
	64 Novobiocin vs. 4 Novobiocin	6039	-2616	8655	1270	3	3	9.638	3.087
	64 Novobiocin vs. 0 Novobiocin	6039	-1256	7295	985.8	3	3	10.47	3.777
	32 Novobiocin vs. 16 Novobiovin	4042	704.2	3337	911.9	3	3	5.176	3.947
	32 Novobiocin vs. 8 Novobiocin	4042	-1714	5756	1603	3	3	5.076	2.649
	32 Novobiocin vs. 4 Novobiocin	4042	-2616	6657	1270	3	3	7.414	3.086
	32 Novobiocin vs. 0 Novobiocin	4042	-1256	5298	985.7	3	3	7.601	3.776
	16 Novobiovin vs. 8 Novobiocin	704.2	-1714	2418	1633	3	3	2.094	2.807
	16 Novobiovin vs. 4 Novobiocin	704.2	-2616	3320	1307	3	3	3.591	3.309
	16 Novobiovin vs. 0 Novobiocin	704.2	-1256	1960	1033	3	3	2.682	3.933
	8 Novobiocin vs. 4 Novobiocin	-1714	-2616	901.3	1857	3	3	0.6864	3.713
	8 Novobiocin vs. 0 Novobiocin	-1714	-1256	-458.1	1676	3	3	0.3867	3.02
	4 Novobiocin vs. 0 Novobiocin	-2616	-1256	-1359	1360	3	3	1.414	3.571
	Row 6
	256 Novobiovin vs. 128 Novobiocin	11517	10006	1510	1738	3	3	1.229	3.24
	256 Novobiovin vs. 64 Novobiocin	11517	7050	4467	1719	3	3	3.675	3.269
	256 Novobiovin vs. 32 Novobiocin	11517	4261	7255	1401	3	3	7.322	3.836
	256 Novobiovin vs. 16 Novobiovin	11517	533.5	10983	1261	3	3	12.32	3.998
	256 Novobiovin vs. 8 Novobiocin	11517	-1932	13449	1426	3	3	13.34	3.793
	256 Novobiovin vs. 4 Novobiocin	11517	-3758	15274	1316	3	3	16.41	3.96
	256 Novobiovin vs. 0 Novobiocin	11517	-3847	15364	903.1	3	3	24.06	2.189
	128 Novobiocin vs. 64 Novobiocin	10006	7050	2956	2101	3	3	1.99	3.999
	128 Novobiocin vs. 32 Novobiocin	10006	4261	5745	1851	3	3	4.39	3.653
	128 Novobiocin vs. 16 Novobiovin	10006	533.5	9473	1747	3	3	7.669	3.28
	128 Novobiocin vs. 8 Novobiocin	10006	-1932	11939	1869	3	3	9.032	3.705
	128 Novobiocin vs. 4 Novobiocin	10006	-3758	13764	1787	3	3	10.89	3.441
	128 Novobiocin vs. 0 Novobiocin	10006	-3847	13853	1509	3	3	12.98	2.066
	64 Novobiocin vs. 32 Novobiocin	7050	4261	2789	1833	3	3	2.151	3.68
	64 Novobiocin vs. 16 Novobiovin	7050	533.5	6516	1728	3	3	5.332	3.309
	64 Novobiocin vs. 8 Novobiocin	7050	-1932	8982	1852	3	3	6.859	3.731
	64 Novobiocin vs. 4 Novobiocin	7050	-3758	10807	1769	3	3	8.64	3.471
	64 Novobiocin vs. 0 Novobiocin	7050	-3847	10897	1487	3	3	10.36	2.068
	32 Novobiocin vs. 16 Novobiovin	4261	533.5	3728	1413	3	3	3.731	3.864
	32 Novobiocin vs. 8 Novobiocin	4261	-1932	6194	1562	3	3	5.608	3.997
	32 Novobiocin vs. 4 Novobiocin	4261	-3758	8019	1462	3	3	7.754	3.954
	32 Novobiocin vs. 0 Novobiocin	4261	-3847	8108	1106	3	3	10.37	2.125
	16 Novobiovin vs. 8 Novobiocin	533.5	-1932	2466	1437	3	3	2.427	3.824
	16 Novobiovin vs. 4 Novobiocin	533.5	-3758	4291	1328	3	3	4.568	3.974
	16 Novobiovin vs. 0 Novobiocin	533.5	-3847	4381	920.9	3	3	6.727	2.182
	8 Novobiocin vs. 4 Novobiocin	-1932	-3758	1825	1486	3	3	1.737	3.927
	8 Novobiocin vs. 0 Novobiocin	-1932	-3847	1915	1136	3	3	2.383	2.118
	4 Novobiocin vs. 0 Novobiocin	-3758	-3847	89.51	995.2	3	3	0.1272	2.155
	Row 7
	256 Novobiovin vs. 128 Novobiocin	14577	13397	1180	1735	3	3	0.9617	2.899
	256 Novobiovin vs. 64 Novobiocin	14577	9380	5197	1519	3	3	4.837	3.201
	256 Novobiovin vs. 32 Novobiocin	14577	6032	8544	1082	3	3	11.16	3.999
	256 Novobiovin vs. 16 Novobiovin	14577	2082	12494	1197	3	3	14.76	3.856
	256 Novobiovin vs. 8 Novobiocin	14577	-1310	15887	1396	3	3	16.1	3.432
	256 Novobiovin vs. 4 Novobiocin	14577	-4223	18799	1514	3	3	17.56	3.21
	256 Novobiovin vs. 0 Novobiocin	14577	-5279	19856	873	3	3	32.17	3.158
	128 Novobiocin vs. 64 Novobiocin	13397	9380	4017	2041	3	3	2.784	3.889
	128 Novobiocin vs. 32 Novobiocin	13397	6032	7364	1740	3	3	5.986	2.921
	128 Novobiocin vs. 16 Novobiovin	13397	2082	11314	1813	3	3	8.824	3.251
	128 Novobiocin vs. 8 Novobiocin	13397	-1310	14707	1950	3	3	10.66	3.71
	128 Novobiocin vs. 4 Novobiocin	13397	-4223	17619	2037	3	3	12.23	3.883
	128 Novobiocin vs. 0 Novobiocin	13397	-5279	18676	1618	3	3	16.32	2.301
	64 Novobiocin vs. 32 Novobiocin	9380	6032	3348	1525	3	3	3.105	3.228
	64 Novobiocin vs. 16 Novobiovin	9380	2082	7298	1608	3	3	6.418	3.588
	64 Novobiocin vs. 8 Novobiocin	9380	-1310	10690	1761	3	3	8.585	3.947
	64 Novobiocin vs. 4 Novobiocin	9380	-4223	13603	1856	3	3	10.36	4
	64 Novobiocin vs. 0 Novobiocin	9380	-5279	14659	1384	3	3	14.98	2.421
	32 Novobiocin vs. 16 Novobiovin	6032	2082	3950	1204	3	3	4.641	3.874
	32 Novobiocin vs. 8 Novobiocin	6032	-1310	7342	1401	3	3	7.41	3.459
	32 Novobiocin vs. 4 Novobiocin	6032	-4223	10255	1519	3	3	9.546	3.237
	32 Novobiocin vs. 0 Novobiocin	6032	-5279	11312	882.1	3	3	18.14	3.132
	16 Novobiovin vs. 8 Novobiocin	2082	-1310	3393	1492	3	3	3.216	3.797
	16 Novobiovin vs. 4 Novobiocin	2082	-4223	6305	1603	3	3	5.563	3.597
	16 Novobiovin vs. 0 Novobiocin	2082	-5279	7362	1019	3	3	10.21	2.824
	8 Novobiocin vs. 4 Novobiocin	-1310	-4223	2913	1756	3	3	2.345	3.951
	8 Novobiocin vs. 0 Novobiocin	-1310	-5279	3969	1247	3	3	4.502	2.528
	4 Novobiocin vs. 0 Novobiocin	-4223	-5279	1056	1378	3	3	1.084	2.425
	Row 8
	256 Novobiovin vs. 128 Novobiocin	16376	15097	1279	929.2	3	3	1.947	3.24
	256 Novobiovin vs. 64 Novobiocin	16376	10453	5924	822.9	3	3	10.18	3.58
	256 Novobiovin vs. 32 Novobiocin	16376	6526	9850	871.6	3	3	15.98	3.415
	256 Novobiovin vs. 16 Novobiovin	16376	1780	14596	728.6	3	3	28.33	3.899
	256 Novobiovin vs. 8 Novobiocin	16376	-2613	18990	1559	3	3	17.23	2.399
	256 Novobiovin vs. 4 Novobiocin	16376	-5218	21594	990.4	3	3	30.84	3.081
	256 Novobiovin vs. 0 Novobiocin	16376	-6379	22755	812.2	3	3	39.62	3.618
	128 Novobiocin vs. 64 Novobiocin	15097	10453	4645	1047	3	3	6.276	3.888
	128 Novobiocin vs. 32 Novobiocin	15097	6526	8571	1085	3	3	11.17	3.969
	128 Novobiocin vs. 16 Novobiovin	15097	1780	13317	974.1	3	3	19.33	3.563
	128 Novobiocin vs. 8 Novobiocin	15097	-2613	17711	1688	3	3	14.84	3.071
	128 Novobiocin vs. 4 Novobiocin	15097	-5218	20316	1183	3	3	24.29	3.972
	128 Novobiocin vs. 0 Novobiocin	15097	-6379	21476	1038	3	3	29.26	3.862
	64 Novobiocin vs. 32 Novobiocin	10453	6526	3927	995.8	3	3	5.576	3.972
	64 Novobiocin vs. 16 Novobiovin	10453	1780	8673	873.4	3	3	14.04	3.858
	64 Novobiocin vs. 8 Novobiocin	10453	-2613	13066	1632	3	3	11.33	2.79
	64 Novobiocin vs. 4 Novobiocin	10453	-5218	15671	1101	3	3	20.12	3.764
	64 Novobiocin vs. 0 Novobiocin	10453	-6379	16831	944.2	3	3	25.21	3.998
	32 Novobiocin vs. 16 Novobiovin	6526	1780	4746	919.4	3	3	7.3	3.727
	32 Novobiocin vs. 8 Novobiocin	6526	-2613	9139	1657	3	3	7.802	2.919
	32 Novobiocin vs. 4 Novobiocin	6526	-5218	11744	1138	3	3	14.59	3.887
	32 Novobiocin vs. 0 Novobiocin	6526	-6379	12905	987	3	3	18.49	3.958
	16 Novobiovin vs. 8 Novobiocin	1780	-2613	4393	1586	3	3	3.917	2.548
	16 Novobiovin vs. 4 Novobiocin	1780	-5218	6998	1033	3	3	9.584	3.396
	16 Novobiovin vs. 0 Novobiocin	1780	-6379	8159	863.3	3	3	13.37	3.884
	8 Novobiocin vs. 4 Novobiocin	-2613	-5218	2605	1722	3	3	2.139	3.229
	8 Novobiocin vs. 0 Novobiocin	-2613	-6379	3765	1626	3	3	3.275	2.762
	4 Novobiocin vs. 0 Novobiocin	-5218	-6379	1161	1093	3	3	1.501	3.731
	Row 9
	256 Novobiovin vs. 128 Novobiocin	16344	14344	2000	511	3	3	5.534	3.722
	256 Novobiovin vs. 64 Novobiocin	16344	9297	7046	883.8	3	3	11.28	2.543
	256 Novobiovin vs. 32 Novobiocin	16344	5492	10852	1186	3	3	12.94	2.288
	256 Novobiovin vs. 16 Novobiovin	16344	592	15752	914.5	3	3	24.36	2.504
	256 Novobiovin vs. 8 Novobiocin	16344	-4300	20643	1227	3	3	23.79	2.268
	256 Novobiovin vs. 4 Novobiocin	16344	-5386	21729	614.1	3	3	50.04	3.208
	256 Novobiovin vs. 0 Novobiocin	16344	-7397	23740	1054	3	3	31.85	2.37
	128 Novobiocin vs. 64 Novobiocin	14344	9297	5047	923.3	3	3	7.73	2.915
	128 Novobiocin vs. 32 Novobiocin	14344	5492	8852	1216	3	3	10.3	2.499
	128 Novobiocin vs. 16 Novobiovin	14344	592	13752	952.7	3	3	20.41	2.854
	128 Novobiocin vs. 8 Novobiocin	14344	-4300	18644	1256	3	3	21	2.465
	128 Novobiocin vs. 4 Novobiocin	14344	-5386	19729	669.6	3	3	41.67	3.749
	128 Novobiocin vs. 0 Novobiocin	14344	-7397	21741	1087	3	3	28.27	2.637
	64 Novobiocin vs. 32 Novobiocin	9297	5492	3806	1413	3	3	3.808	3.643
	64 Novobiocin vs. 16 Novobiovin	9297	592	8705	1195	3	3	10.3	3.994
	64 Novobiocin vs. 8 Novobiocin	9297	-4300	13597	1448	3	3	13.28	3.574
	64 Novobiocin vs. 4 Novobiocin	9297	-5386	14683	984.1	3	3	21.1	3.407
	64 Novobiocin vs. 0 Novobiocin	9297	-7397	16694	1305	3	3	18.09	3.855
	32 Novobiocin vs. 16 Novobiovin	5492	592	4900	1433	3	3	4.836	3.713
	32 Novobiocin vs. 8 Novobiocin	5492	-4300	9791	1650	3	3	8.392	3.995
	32 Novobiocin vs. 4 Novobiocin	5492	-5386	10877	1263	3	3	12.18	2.823
	32 Novobiocin vs. 0 Novobiocin	5492	-7397	12888	1526	3	3	11.95	3.937
	16 Novobiovin vs. 8 Novobiocin	592	-4300	4892	1467	3	3	4.716	3.647
	16 Novobiovin vs. 4 Novobiocin	592	-5386	5978	1012	3	3	8.356	3.33
	16 Novobiovin vs. 0 Novobiocin	592	-7397	7989	1326	3	3	8.522	3.904
	8 Novobiocin vs. 4 Novobiocin	-4300	-5386	1086	1301	3	3	1.18	2.77
	8 Novobiocin vs. 0 Novobiocin	-4300	-7397	3097	1558	3	3	2.812	3.897
	4 Novobiocin vs. 0 Novobiocin	-5386	-7397	2011	1140	3	3	2.496	3.031
	Row 10
	256 Novobiovin vs. 128 Novobiocin	16279	13151	3129	155.3	3	3	28.5	3.305
	256 Novobiovin vs. 64 Novobiocin	16279	8005	8275	426	3	3	27.47	2.424
	256 Novobiovin vs. 32 Novobiocin	16279	3855	12424	717.2	3	3	24.5	2.141
	256 Novobiovin vs. 16 Novobiovin	16279	-586.8	16866	365.1	3	3	65.34	2.594
	256 Novobiovin vs. 8 Novobiocin	16279	-5739	22019	623.6	3	3	49.93	2.189
	256 Novobiovin vs. 4 Novobiocin	16279	-6464	22744	415.5	3	3	77.41	2.448
	256 Novobiovin vs. 0 Novobiocin	16279	-8183	24462	1036	3	3	33.41	2.067
	128 Novobiocin vs. 64 Novobiocin	13151	8005	5146	412.8	3	3	17.63	2.159
	128 Novobiocin vs. 32 Novobiocin	13151	3855	9295	709.5	3	3	18.53	2.053
	128 Novobiocin vs. 16 Novobiovin	13151	-586.8	13738	349.6	3	3	55.57	2.225
	128 Novobiocin vs. 8 Novobiocin	13151	-5739	18890	614.7	3	3	43.46	2.07
	128 Novobiocin vs. 4 Novobiocin	13151	-6464	19615	402	3	3	69.01	2.168
	128 Novobiocin vs. 0 Novobiocin	13151	-8183	21334	1030	3	3	29.29	2.025
	64 Novobiocin vs. 32 Novobiocin	8005	3855	4149	812.8	3	3	7.219	3.19
	64 Novobiocin vs. 16 Novobiovin	8005	-586.8	8591	528.8	3	3	22.98	3.885
	64 Novobiocin vs. 8 Novobiocin	8005	-5739	13744	731.6	3	3	26.57	3.477
	64 Novobiocin vs. 4 Novobiocin	8005	-6464	14469	564.7	3	3	36.23	3.997
	64 Novobiocin vs. 0 Novobiocin	8005	-8183	16187	1104	3	3	20.74	2.607
	32 Novobiocin vs. 16 Novobiovin	3855	-586.8	4442	782.6	3	3	8.027	2.884
	32 Novobiocin vs. 8 Novobiocin	3855	-5739	9595	931.7	3	3	14.56	3.918
	32 Novobiocin vs. 4 Novobiocin	3855	-6464	10320	807.4	3	3	18.08	3.138
	32 Novobiocin vs. 0 Novobiocin	3855	-8183	12038	1246	3	3	13.67	3.542
	16 Novobiovin vs. 8 Novobiocin	-586.8	-5739	5153	697.9	3	3	10.44	3.136
	16 Novobiovin vs. 4 Novobiocin	-586.8	-6464	5877	520.3	3	3	15.97	3.917
	16 Novobiovin vs. 0 Novobiocin	-586.8	-8183	7596	1082	3	3	9.93	2.434
	8 Novobiocin vs. 4 Novobiocin	-5739	-6464	724.7	725.5	3	3	1.413	3.422
	8 Novobiocin vs. 0 Novobiocin	-5739	-8183	2443	1194	3	3	2.894	3.253
	4 Novobiocin vs. 0 Novobiocin	-6464	-8183	1719	1100	3	3	2.21	2.576

## Sheet: Extended Data Figure 9 F
		OM+IM permeabilisation (sytox RFU/OD600nm)
		Exp 1	Exp 2	Exp 1	Exp 2	Exp 1	Exp 2	Exp 1	Exp 2	Exp 1	Exp 2	Exp 1	Exp 2	Exp 1	Exp 2	Exp 1	Exp 2
	Time (minutes)	256 Novobiovin		128 Novobiocin		64 Novobiocin		32 Novobiocin		16 Novobiovin		8 Novobiocin		4 Novobiocin		0 Novobiocin
	0	-1864.2	-2553.81	793.954	-48190.9	-1108.45	23336.4	1411.73	-337.49	-2362.07	-2133.12	82.0351	382.214	-2485.11	-3983.47	-2226.27	-469.598
	15	2507.31	4292.54	3767.4	-30482.5	2940.24	19617.5	4636.66	7022.61	3366.9	6922.94	3807.22	6472.62	4023.18	4704.27	5287.4	4680.71
	30	1169.66	3134.3	2610.03	-34633.8	1159.76	12697.9	2490.38	3479.01	574.72	3355.73	1802.66	2318.02	1034.43	1629.76	2492.14	452.18
	45	1615.62	2927.64	1373.15	-19919.5	-799.104	5839.9	-29.4517	855.34	-1551.08	1057.03	-259.353	-163.993	-583.207	-534.571	644.277	-1138.53
	60	539.285	1895.13	-237.717	-17167.9	-3344.81	1763.76	-2179.77	-372.039	-2795.9	-447.141	-1271.7	-769.712	-1536.13	-951.904	-375.891	-1365.3
	75	1736.72	3041.31	101.254	-12103.7	-2119.26	1311.68	-1931.74	-740.203	-2837.06	-925.876	-1746.88	-1563.78	-2192.39	-2129.57	-874.767	-1854.52
	90	1638.36	2849.04	892.804	-7742.65	-1520.14	-1351.05	-1177.37	-1600.61	-2892.47	-1182.48	-1614.56	-1997.85	-1795.89	-2120.5	-1136.86	-1788.72
	105	2267.28	2852.72	1601.55	-5419.48	-1197.2	-850.794	-1845.5	-1376.84	-2212.86	-821.432	-1532.07	-1384.84	-1470.16	-1593.4	-797.186	-1616.77
	120	821.504	1498.5	-128.752	-4033.3	-2023.7	-445.037	-948.082	-711.582	-1669.85	-711.286	-1253.55	-779.39	-1230.3	-1197.79	-775.327	-1217.96
	135	2254.86	2872.95	1326	-2535.15	-1218.01	457.341	-894.999	-625.716	-1593.75	-651.93	-1201.24	-1263.79	-1164.05	-1214.98	-653.494	-1139.17

## Sheet: Extended Data Figure 9 H
		Relative LPS abundance (fold change)
	Replicate	No treat	PmB	Novobiocin	PmB + Novobiocin
	Exp 1	0.869982	1.06441	0.796261	0.546568
	Exp 2	0.870664	0.616003	0.55444	0.354473
	Exp 3	0.976628	1.07594	0.928963	0.512497
	Exp 4	1.28273	0.586249	0.947838	0.290757
	Number of families	1
	Number of comparisons per family	6
	Alpha	0.05
	Tukey's multiple comparisons test	Mean Diff.	95.00% CI of diff.	Below threshold?	Summary	Adjusted P Value
	No treat vs. PmB	0.1644	-0.2549 to 0.5836	No	ns	0.6594	A-B
	No treat vs. Novobiocin	0.1931	-0.2262 to 0.6124	No	ns	0.5411	A-C
	No treat vs. PmB + Novobiocin	0.5739	0.1546 to 0.9932	Yes	**	0.0074	A-D
	PmB vs. Novobiocin	0.02877	-0.3905 to 0.4481	No	ns	0.9968	B-C
	PmB vs. PmB + Novobiocin	0.4096	-0.009706 to 0.8289	No	ns	0.0563	B-D
	Novobiocin vs. PmB + Novobiocin	0.3808	-0.03848 to 0.8001	No	ns	0.0796	C-D
	Test details	Mean 1	Mean 2	Mean Diff.	SE of diff.	n1	n2	q	DF
	No treat vs. PmB	1	0.8356	0.1644	0.1412	4	4	1.646	12
	No treat vs. Novobiocin	1	0.8069	0.1931	0.1412	4	4	1.934	12
	No treat vs. PmB + Novobiocin	1	0.4261	0.5739	0.1412	4	4	5.747	12
	PmB vs. Novobiocin	0.8356	0.8069	0.02877	0.1412	4	4	0.2881	12
	PmB vs. PmB + Novobiocin	0.8356	0.4261	0.4096	0.1412	4	4	4.101	12
	Novobiocin vs. PmB + Novobiocin	0.8069	0.4261	0.3808	0.1412	4	4	3.813	12
